# Supplementary material for: Paternal perinatal mental health and early child development: An outcome‐wide analysis
Source: Infant Ment Health J. 2026 Jun 10;47(4):e70104. doi: 10.1002/imhj.70104 (PMC13254239; doi:10.1002/imhj.70104)
Supplement: Supplementary file 2 — Supporting Information [file IMHJ-47-0-s002.xlsx]

## Sheet: Supplementary Table 3
Supplementary Table 3 - Moderation effects of mothers' anxiety, depression, child sex assigned at birth and parents' respective professional class (International Standard Classification of Occupations (ISCO scores)) on the relationship between prenatal and postnatal paternal mental health (PMH) and child development (CD). PMH measured using the Hospital Anxiety and Depression Scale (HADS) at thre…
			Maternal anxiety (HADS-A)						Maternal depression (HADS-D)						Child sex						Mother professional class (ISCO)						Father professional class (ISCO)
			Pregnancy		0-12 months		12-24 months		Pregnancy		0-12 months		12-24 months		Pregnancy		0-12 months		12-24 months		Pregnancy		0-12 months		12-24 months		Pregnancy		0-12 months		12-24 months
			Anxiety	Depression	Anxiety	Depression	Anxiety	Depression	Anxiety	Depression	Anxiety	Depression	Anxiety	Depression	Anxiety	Depression	Anxiety	Depression	Anxiety	Depression	Anxiety	Depression	Anxiety	Depression	Anxiety	Depression	Anxiety	Depression	Anxiety	Depression	Anxiety	Depression
			Coefficient (SE)	Coefficient (SE)	Coefficient (SE)	Coefficient (SE)	Coefficient (SE)	Coefficient (SE)	Coefficient (SE)	Coefficient (SE)	Coefficient (SE)	Coefficient (SE)	Coefficient (SE)	Coefficient (SE)	Coefficient (SE)	Coefficient (SE)	Coefficient (SE)	Coefficient (SE)	Coefficient (SE)	Coefficient (SE)	Coefficient (SE)	Coefficient (SE)	Coefficient (SE)	Coefficient (SE)	Coefficient (SE)	Coefficient (SE)	Coefficient (SE)	Coefficient (SE)	Coefficient (SE)	Coefficient (SE)	Coefficient (SE)	Coefficient (SE)
Child Behaviour Checklist (CBCL)	Emotional reactivity	PMH on CD	-0.046 (0.063)	-0.008 (0.076)	-0.08 (0.083)	-0.054 (0.1)	-0.028 (0.053)	-0.051 (0.059)	-0.039 (0.063)	0.019 (0.077)	-0.125 (0.081)	-0.114 (0.103)	-0.039 (0.055)	-0.059 (0.061)	-0.019 (0.06)	0.029 (0.126)	-0.096 (0.067)	-0.019 (0.067)	-0.021 (0.046)	-0.048 (0.049)	-0.085 (0.171)	-0.046 (0.32)	-0.414 (0.286)	0.982 (0.665)	-0.061 (0.148)	-0.099 (0.186)	0.136 (0.133)	0.353 (0.268)	-0.077 (0.179)	0.035 (0.173)	0.038 (0.129)	-0.05 (0.12)
		Moderator on CD	0.143** (0.069)	0.126* (0.07)	0.119* (0.065)	0.113* (0.065)	0.145*** (0.053)	0.147*** (0.052)	0.081 (0.072)	0.062 (0.074)	0.275*** (0.081)	0.269*** (0.082)	0.140** (0.059)	0.125** (0.058)	0.02 (0.047)	0.022 (0.046)	-0.07 (0.053)	-0.068 (0.053)	-0.006 (0.04)	-0.003 (0.039)	0.033 (0.072)	0.031 (0.071)	-0.240 (0.115)	-0.429 (0.169)	-0.032 (0.071)	-0.02 (0.074)	-0.085 (0.067)	-0.102 (0.068)	0.078 (0.076)	0.074 (0.076)	-0.016 (0.067)	-0.02 (0.067)
		PMH controlling for moderator	-0.018 (0.019)	0.008 (0.027)	-0.016 (0.027)	-0.026 (0.034)	0.01 (0.018)	0.022 (0.021)	0.041* (0.024)	0.003 (0.035)	-0.066** (0.033)	-0.055* (0.032)	-0.021 (0.016)	-0.007 (0.02)	0.022 (0.08)	-0.018 (0.164)	0.133 (0.101)	-0.002 (0.097)	0.017 (0.067)	0.065 (0.064)	0.071 (0.156)	0.057 (0.284)	0.371 (0.273)	-1.003 (0.135)	0.046 (0.135)	0.084 (0.178)	-0.127 (0.113)	-0.299 (0.222)	0.04 (0.153)	-0.045 (0.114)	-0.046 (0.114)	0.035 (0.105)
		Observations	157	157	112	112	199	199	157	157	112	112	199	199	157	157	112	112	199	199	157	157	112	112	199	199	157	157	112	112	199	199
		R2 / Adjusted R2	0.032 / 0.013	0.023 / 0.004	0.041 / 0.015	0.038 / 0.011	0.04 / 0.025	0.045 / 0.031	0.025 / 0.006	0.005 / -0.015	0.11 / 0.085	0.101 / 0.076	0.031 / 0.016	0.025 / 0.01	0.002 / -0.017	0.002 / -0.018	0.035 / 0.008	0.016 / -0.011	0.001 / -0.014	0.006 / -0.009	0.003 / -0.017	0.002 / -0.018	0.056 / 0.03	0.059 / 0.033	0.002 / -0.013	0.003 / -0.013	0.019 / 0.0001	0.023 / 0.003	0.014 / -0.014	0.011 / -0.016	0.002 / -0.013	0.002 / -0.014
		Residual Std. Error	2.339 (df = 153)	2.350 (df = 153)	2.277 (df = 108)	2.280 (df = 108)	2.214 (df = 195)	2.208 (df = 195)	2.347 (df = 153)	2.371 (df = 153)	2.194 (df = 108)	2.204 (df = 108)	2.224 (df = 195)	2.231 (df = 195)	0.284 (df = 153)	0.284 (df = 153)	0.277 (df = 108)	0.279 (df = 108)	0.277 (df = 195)	0.276 (df = 195)	0.284 (df = 153)	0.284 (df = 153)	0.274 (df = 108)	0.273 (df = 108)	0.276 (df = 195)	0.276 (df = 195)	0.282 (df = 153)	0.281 (df = 153)	0.280 (df = 108)	0.280 (df = 108)	0.276 (df = 195)	0.276 (df = 195)
		F Statistic	1.662 (df = 3; 153)	1.212 (df = 3; 153)	1.545 (df = 3; 108)	1.424 (df = 3; 108)	2.674** (df = 3; 195)	3.081** (df = 3; 195)	1.323 (df = 3; 153)	0.255 (df = 3; 153)	4.436*** (df = 3; 108)	4.053*** (df = 3; 108)	2.099 (df = 3; 195)	1.676 (df = 3; 195)	0.108 (df = 3; 153)	0.095 (df = 3; 153)	1.312 (df = 3; 108)	0.594 (df = 3; 108)	0.076 (df = 3; 195)	0.389 (df = 3; 195)	0.147 (df = 3; 153)	0.087 (df = 3; 153)	2.133 (df = 3; 108)	2.273 (df = 3; 108)	0.138 (df = 3; 195)	0.179 (df = 3; 195)	1.008 (df = 3; 153)	1.179 (df = 3; 153)	0.506 (df = 3; 108)	0.419 (df = 3; 108)	0.128 (df = 3; 195)	0.110 (df = 3; 195)
	Anxiety/Depression	PMH on CD	0.01 (0.042)	0.056 (0.049)	-0.084 (0.056)	-0.024 (0.068)	0.004 (0.037)	0.009 (0.041)	0.014 (0.042)	0.078 (0.05)	-0.107* (0.056)	-0.056 (0.072)	-0.011 (0.038)	0.005 (0.042)	0.032 (0.055)	0.046 (0.115)	-0.120 (0.065)	-0.051 (0.066)	-0.028 (0.044)	-0.037 (0.047)	0.182 (0.155)	0.648 (0.286)	0.283 (0.283)	-0.32 (0.667)	0.074 (0.141)	0.036 (0.178)	0.067 (0.123)	0.039 (0.248)	0.097 (0.172)	-0.026 (0.168)	-0.149 (0.123)	-0.292 (0.113)
		Moderator on CD	0.059 (0.046)	0.037 (0.045)	0.094** (0.044)	0.090** (0.044)	0.088** (0.037)	0.088** (0.037)	0.03 (0.047)	0.022 (0.048)	0.151*** (0.056)	0.146** (0.057)	0.101** (0.041)	0.101** (0.04)	0.036 (0.043)	0.034 (0.042)	-0.046 (0.051)	-0.04 (0.052)	0.025 (0.038)	0.027 (0.038)	-0.109 (0.065)	-0.105 (0.064)	0.016 (0.113)	0.06 (0.17)	-0.035 (0.068)	-0.048 (0.07)	0.022 (0.062)	0.02 (0.063)	0.102 (0.073)	0.097 (0.074)	0.043 (0.064)	0.057 (0.063)
		PMH controlling for moderator	-0.002 (0.013)	0.032* (0.017)	-0.011 (0.018)	-0.016 (0.023)	0.005 (0.013)	0.019 (0.015)	0.015 (0.016)	-0.006 (0.023)	-0.027 (0.023)	-0.031 (0.022)	-0.005 (0.011)	-0.014 (0.014)	-0.045 (0.073)	-0.067 (0.15)	0.102 (0.098)	0.056 (0.095)	0.038 (0.064)	0.066 (0.062)	-0.171 (0.141)	-0.593 (0.254)	-0.341 (0.27)	0.296 (0.129)	-0.08 (0.129)	-0.034 (0.17)	-0.059 (0.104)	-0.029 (0.205)	-0.15 (0.147)	0.006 (0.109)	0.124 (0.109)	0.267 (0.099)
		Observations	157	157	112	112	199	199	157	157	112	112	199	199	157	157	112	112	199	199	157	157	112	112	199	199	157	157	112	112	199	199
		R2 / Adjusted R2	0.012 / -0.008	0.047 / 0.028	0.062 / 0.036	0.045 / 0.019	0.03 / 0.015	0.038 / 0.023	0.008 / -0.011	0.02 / 0.001	0.079 / 0.054	0.064 / 0.038	0.031 / 0.017	0.035 / 0.02	0.007 / -0.013	0.006 / -0.014	0.036 / 0.009	0.011 / -0.017	0.005 / -0.011	0.008 / -0.007	0.025 / 0.006	0.049 / 0.031	0.033 / 0.006	0.004 / -0.024	0.005 / -0.011	0.002 / -0.013	0.003 / -0.017	0.001 / -0.019	0.045 / 0.018	0.018 / -0.009	0.011 / -0.004	0.039 / 0.024
		Residual Std. Error	1.540 (df = 153)	1.512 (df = 153)	1.537 (df = 108)	1.551 (df = 108)	1.546 (df = 195)	1.540 (df = 195)	1.543 (df = 153)	1.534 (df = 153)	1.523 (df = 108)	1.535 (df = 108)	1.545 (df = 195)	1.542 (df = 195)	0.260 (df = 153)	0.260 (df = 153)	0.270 (df = 108)	0.273 (df = 108)	0.264 (df = 195)	0.264 (df = 195)	0.257 (df = 153)	0.254 (df = 153)	0.270 (df = 108)	0.274 (df = 108)	0.264 (df = 195)	0.264 (df = 195)	0.260 (df = 153)	0.260 (df = 153)	0.269 (df = 108)	0.272 (df = 108)	0.263 (df = 195)	0.260 (df = 195)
		F Statistic	0.602 (df = 3; 153)	2.512* (df = 3; 153)	2.362* (df = 3; 108)	1.703 (df = 3; 108)	1.993 (df = 3; 195)	2.566* (df = 3; 195)	0.429 (df = 3; 153)	1.039 (df = 3; 153)	3.092** (df = 3; 108)	2.465* (df = 3; 108)	2.108 (df = 3; 195)	2.353* (df = 3; 195)	0.353 (df = 3; 153)	0.285 (df = 3; 153)	1.335 (df = 3; 108)	0.389 (df = 3; 108)	0.306 (df = 3; 195)	0.542 (df = 3; 195)	1.305 (df = 3; 153)	2.652 (df = 3; 153)	1.230 (df = 3; 108)	0.141 (df = 3; 108)	0.306 (df = 3; 195)	0.154 (df = 3; 195)	0.143 (df = 3; 153)	0.045 (df = 3; 153)	1.681 (df = 3; 108)	0.657 (df = 3; 108)	0.707 (df = 3; 195)	2.649 (df = 3; 195)
	Somatic complaints	PMH on CD	0.054 (0.05)	0.088 (0.059)	0.036 (0.06)	-0.022 (0.073)	0.016 (0.041)	-0.026 (0.046)	0.049 (0.05)	0.112* (0.06)	0.015 (0.063)	-0.083 (0.079)	0.011 (0.043)	-0.037 (0.048)	0.041 (0.055)	-0.042 (0.116)	0.072 (0.063)	-0.012 (0.063)	0.001 (0.043)	0.016 (0.046)	-0.276 (0.156)	-0.239 (0.294)	0.493 (0.269)	0.449 (0.634)	0.251 (0.138)	-0.015 (0.176)	0.06 (0.125)	-0.008 (0.251)	0.320 (0.16)	0.05 (0.158)	0.101 (0.121)	0.008 (0.113)
		Moderator on CD	-0.005 (0.055)	-0.026 (0.055)	0.164*** (0.048)	0.157*** (0.049)	0.101** (0.041)	0.106** (0.041)	-0.009 (0.057)	-0.003 (0.057)	0.133** (0.064)	0.152** (0.063)	0.090* (0.046)	0.089** (0.045)	-0.051 (0.043)	-0.058 (0.042)	0.036 (0.05)	0.03 (0.05)	0.01 (0.037)	0.006 (0.037)	-0.063 (0.065)	-0.075 (0.065)	-0.106 (0.108)	-0.201 (0.161)	0.017 (0.067)	0.008 (0.069)	-0.009 (0.063)	0.002 (0.064)	0.183 (0.067)	0.179 (0.069)	0.104 (0.063)	0.102 (0.063)
		PMH controlling for moderator	-0.01 (0.015)	0.016 (0.021)	-0.002 (0.019)	-0.019 (0.026)	0.02 (0.014)	0.019 (0.017)	0.026 (0.019)	0.035 (0.027)	-0.006 (0.025)	-0.003 (0.025)	-0.009 (0.013)	0.003 (0.016)	-0.015 (0.074)	0.21 (0.15)	-0.033 (0.095)	0.003 (0.092)	0.061 (0.063)	-0.004 (0.061)	0.296 (0.142)	0.299 (0.261)	-0.425 (0.256)	-0.461 (0.126)	-0.208 (0.126)	0.028 (0.168)	-0.016 (0.105)	0.082 (0.208)	-0.238 (0.136)	-0.051 (0.107)	-0.069 (0.107)	0.006 (0.099)
		Observations	157	157	111	111	198	198	157	157	111	111	198	198	157	157	111	111	198	198	157	157	111	111	198	198	157	157	111	111	198	198
		R2 / Adjusted R2	0.01 / -0.01	0.022 / 0.002	0.104 / 0.078	0.105 / 0.08	0.042 / 0.027	0.038 / 0.023	0.021 / 0.001	0.029 / 0.01	0.044 / 0.018	0.054 / 0.027	0.022 / 0.007	0.022 / 0.007	0.018 / -0.002	0.033 / 0.014	0.018 / -0.009	0.004 / -0.024	0.009 / -0.006	0.001 / -0.014	0.044 / 0.025	0.026 / 0.007	0.046 / 0.02	0.016 / -0.012	0.018 / 0.003	0.001 / -0.014	0.009 / -0.011	0.01 / -0.01	0.098 / 0.073	0.063 / 0.037	0.019 / 0.004	0.015 / -0.001
		Residual Std. Error	1.859 (df = 153)	1.848 (df = 153)	1.646 (df = 107)	1.645 (df = 107)	1.719 (df = 194)	1.723 (df = 194)	1.849 (df = 153)	1.841 (df = 153)	1.700 (df = 107)	1.691 (df = 107)	1.737 (df = 194)	1.737 (df = 194)	0.262 (df = 153)	0.260 (df = 153)	0.260 (df = 107)	0.262 (df = 107)	0.260 (df = 194)	0.261 (df = 194)	0.259 (df = 153)	0.261 (df = 153)	0.256 (df = 107)	0.260 (df = 107)	0.258 (df = 194)	0.261 (df = 194)	0.264 (df = 153)	0.263 (df = 153)	0.249 (df = 107)	0.254 (df = 107)	0.258 (df = 194)	0.259 (df = 194)
		F Statistic	0.510 (df = 3; 153)	1.128 (df = 3; 153)	4.119*** (df = 3; 107)	4.189*** (df = 3; 107)	2.812** (df = 3; 194)	2.525* (df = 3; 194)	1.071 (df = 3; 153)	1.502 (df = 3; 153)	1.653 (df = 3; 107)	2.024 (df = 3; 107)	1.435 (df = 3; 194)	1.449 (df = 3; 194)	0.921 (df = 3; 153)	1.732 (df = 3; 153)	0.655 (df = 3; 107)	0.141 (df = 3; 107)	0.615 (df = 3; 194)	0.079 (df = 3; 194)	2.354 (df = 3; 153)	1.358 (df = 3; 153)	1.731 (df = 3; 107)	0.563 (df = 3; 107)	1.187 (df = 3; 194)	0.080 (df = 3; 194)	0.448 (df = 3; 153)	0.506 (df = 3; 153)	3.880 (df = 3; 107)	2.390 (df = 3; 107)	1.262 (df = 3; 194)	0.960 (df = 3; 194)
	Withdrawn behaviour	PMH on CD	0.013 (0.028)	0.032 (0.033)	0.055* (0.03)	0.032 (0.037)	0.028 (0.023)	0.013 (0.026)	0.014 (0.028)	0.037 (0.033)	0.053* (0.03)	0.038 (0.039)	0.02 (0.024)	0.004 (0.026)	0.028 (0.06)	0.087 (0.127)	-0.058 (0.074)	-0.006 (0.074)	-0.017 (0.047)	-0.039 (0.05)	0.038 (0.127)	0.443 (0.235)	-0.104 (0.192)	0.071 (0.454)	0.078 (0.108)	0.029 (0.137)	0.05 (0.1)	0.194 (0.201)	0.031 (0.117)	-0.087 (0.114)	-0.015 (0.095)	-0.025 (0.088)
		Moderator on CD	0.031 (0.03)	0.019 (0.031)	0.016 (0.024)	0.019 (0.024)	0.039* (0.023)	0.041* (0.023)	0.04 (0.032)	0.036 (0.032)	0.012 (0.03)	0.007 (0.031)	0.069*** (0.025)	0.069*** (0.025)	0.011 (0.047)	0.009 (0.046)	-0.102 (0.058)	-0.098 (0.058)	-0.011 (0.04)	-0.008 (0.04)	-0.043 (0.053)	-0.045 (0.052)	-0.045 (0.077)	-0.034 (0.116)	-0.061 (0.052)	-0.055 (0.054)	0.009 (0.051)	0.009 (0.051)	-0.063 (0.049)	-0.051 (0.05)	-0.027 (0.049)	-0.018 (0.049)
		PMH controlling for moderator	-0.012 (0.008)	0.005 (0.012)	-0.0002 (0.01)	0.003 (0.012)	0.005 (0.008)	0.004 (0.009)	0.003 (0.01)	-0.005 (0.015)	-0.020* (0.012)	-0.013 (0.012)	-0.009 (0.007)	-0.007 (0.009)	-0.016 (0.081)	0.029 (0.165)	0.006 (0.111)	-0.05 (0.106)	0.01 (0.069)	0.039 (0.066)	-0.012 (0.116)	-0.349 (0.209)	0.177 (0.183)	-0.021 (0.099)	-0.035 (0.099)	0.002 (0.131)	-0.022 (0.084)	-0.112 (0.166)	0.043 (0.1)	0.121 (0.084)	0.049 (0.084)	0.052 (0.077)
		Observations	157	157	112	112	199	199	157	157	112	112	199	199	157	157	112	112	199	199	157	157	112	112	199	199	157	157	112	112	199	199
		R2 / Adjusted R2	0.018 / -0.002	0.013 / -0.006	0.035 / 0.008	0.012 / -0.015	0.026 / 0.011	0.018 / 0.003	0.012 / -0.008	0.02 / 0.001	0.055 / 0.029	0.016 / -0.011	0.047 / 0.033	0.04 / 0.026	0.002 / -0.018	0.011 / -0.008	0.034 / 0.007	0.03 / 0.003	0.001 / -0.014	0.003 / -0.012	0.009 / -0.01	0.029 / 0.01	0.06 / 0.034	0.024 / -0.003	0.021 / 0.006	0.015 / 0.0001	0.006 / -0.014	0.011 / -0.009	0.065 / 0.039	0.048 / 0.021	0.015 / 0.0001	0.013 / -0.003
		Residual Std. Error	1.024 (df = 153)	1.026 (df = 153)	0.824 (df = 108)	0.833 (df = 108)	0.974 (df = 195)	0.978 (df = 195)	1.027 (df = 153)	1.023 (df = 153)	0.815 (df = 108)	0.832 (df = 108)	0.963 (df = 195)	0.967 (df = 195)	0.287 (df = 153)	0.286 (df = 153)	0.305 (df = 108)	0.306 (df = 108)	0.282 (df = 195)	0.282 (df = 195)	0.211 (df = 153)	0.209 (df = 153)	0.183 (df = 108)	0.187 (df = 108)	0.202 (df = 195)	0.203 (df = 195)	0.211 (df = 153)	0.211 (df = 153)	0.183 (df = 108)	0.184 (df = 108)	0.203 (df = 195)	0.203 (df = 195)
		F Statistic	0.916 (df = 3; 153)	0.679 (df = 3; 153)	1.289 (df = 3; 108)	0.438 (df = 3; 108)	1.739 (df = 3; 195)	1.221 (df = 3; 195)	0.596 (df = 3; 153)	1.040 (df = 3; 153)	2.105 (df = 3; 108)	0.591 (df = 3; 108)	3.227** (df = 3; 195)	2.734** (df = 3; 195)	0.091 (df = 3; 153)	0.565 (df = 3; 153)	1.268 (df = 3; 108)	1.110 (df = 3; 108)	0.068 (df = 3; 195)	0.224 (df = 3; 195)	0.480 (df = 3; 153)	1.542 (df = 3; 153)	2.313 (df = 3; 108)	0.872 (df = 3; 108)	1.374 (df = 3; 195)	1.010 (df = 3; 195)	0.297 (df = 3; 153)	0.561 (df = 3; 153)	2.505 (df = 3; 108)	1.805 (df = 3; 108)	1.006 (df = 3; 195)	0.828 (df = 3; 195)
	Sleep problems	PMH on CD	0.057 (0.067)	0.075 (0.079)	-0.052 (0.103)	-0.053 (0.124)	-0.002 (0.057)	-0.029 (0.064)	0.074 (0.067)	0.133 (0.08)	-0.095 (0.105)	-0.149 (0.131)	-0.034 (0.059)	-0.06 (0.065)	0.028 (0.06)	0.087 (0.127)	-0.058 (0.074)	-0.006 (0.074)	-0.017 (0.047)	-0.039 (0.05)	-0.085 (0.172)	-0.006 (0.321)	-0.284 (0.323)	-1.056 (0.747)	-0.119 (0.151)	-0.272 (0.19)	0.193 (0.135)	0.602 (0.269)	-0.006 (0.196)	0.125 (0.189)	-0.133 (0.131)	0.006 (0.122)
		Moderator on CD	0.162** (0.073)	0.140* (0.073)	0.237*** (0.081)	0.224*** (0.081)	0.136** (0.057)	0.138** (0.057)	0.104 (0.076)	0.113 (0.077)	0.295*** (0.105)	0.343*** (0.105)	0.155** (0.063)	0.168*** (0.062)	0.011 (0.047)	0.009 (0.046)	-0.102 (0.058)	-0.098 (0.058)	-0.011 (0.04)	-0.008 (0.04)	0.016 (0.072)	0.013 (0.072)	-0.043 (0.13)	0.147 (0.19)	-0.039 (0.073)	-0.003 (0.075)	0.02 (0.068)	0.004 (0.069)	0.137 (0.082)	0.127 (0.083)	0.124 (0.068)	0.129 (0.068)
		PMH controlling for moderator	0.004 (0.02)	0.042 (0.028)	-0.023 (0.033)	-0.062 (0.042)	0.005 (0.02)	-0.004 (0.023)	-0.0004 (0.025)	0.013 (0.037)	-0.001 (0.043)	-0.044 (0.041)	0.01 (0.018)	-0.0001 (0.021)	-0.016 (0.081)	0.029 (0.165)	0.006 (0.111)	-0.05 (0.106)	0.01 (0.069)	0.039 (0.066)	0.095 (0.157)	0.101 (0.286)	0.231 (0.308)	1.022 (0.138)	0.102 (0.138)	0.246 (0.181)	-0.155 (0.114)	-0.431 (0.223)	-0.037 (0.167)	-0.133 (0.115)	0.108 (0.115)	-0.02 (0.107)
		Observations	157	157	112	112	199	199	157	157	112	112	199	199	157	157	112	112	199	199	157	157	112	112	199	199	157	157	112	112	199	199
		R2 / Adjusted R2	0.04 / 0.021	0.059 / 0.04	0.081 / 0.055	0.095 / 0.07	0.029 / 0.014	0.03 / 0.015	0.019 / -0.0002	0.029 / 0.01	0.075 / 0.049	0.093 / 0.068	0.037 / 0.022	0.038 / 0.024	0.002 / -0.018	0.011 / -0.008	0.034 / 0.007	0.03 / 0.003	0.001 / -0.014	0.003 / -0.012	0.004 / -0.016	0.011 / -0.008	0.012 / -0.015	0.021 / -0.006	0.004 / -0.011	0.012 / -0.003	0.014 / -0.006	0.035 / 0.016	0.031 / 0.004	0.032 / 0.005	0.024 / 0.009	0.02 / 0.005
		Residual Std. Error	2.464 (df = 153)	2.440 (df = 153)	2.836 (df = 108)	2.815 (df = 108)	2.403 (df = 195)	2.401 (df = 195)	2.491 (df = 153)	2.479 (df = 153)	2.845 (df = 108)	2.817 (df = 108)	2.392 (df = 195)	2.391 (df = 195)	0.287 (df = 153)	0.286 (df = 153)	0.305 (df = 108)	0.306 (df = 108)	0.282 (df = 195)	0.282 (df = 195)	0.287 (df = 153)	0.286 (df = 153)	0.308 (df = 108)	0.307 (df = 108)	0.282 (df = 195)	0.281 (df = 195)	0.285 (df = 153)	0.282 (df = 153)	0.305 (df = 108)	0.305 (df = 108)	0.279 (df = 195)	0.280 (df = 195)
		F Statistic	2.120* (df = 3; 153)	3.177** (df = 3; 153)	3.167** (df = 3; 108)	3.764** (df = 3; 108)	1.923 (df = 3; 195)	1.989 (df = 3; 195)	0.990 (df = 3; 153)	1.506 (df = 3; 153)	2.916** (df = 3; 108)	3.689** (df = 3; 108)	2.513* (df = 3; 195)	2.602* (df = 3; 195)	0.091 (df = 3; 153)	0.565 (df = 3; 153)	1.268 (df = 3; 108)	1.110 (df = 3; 108)	0.068 (df = 3; 195)	0.224 (df = 3; 195)	0.191 (df = 3; 153)	0.593 (df = 3; 153)	0.442 (df = 3; 108)	0.763 (df = 3; 108)	0.275 (df = 3; 195)	0.785 (df = 3; 195)	0.701 (df = 3; 153)	1.849 (df = 3; 153)	1.163 (df = 3; 108)	1.200 (df = 3; 108)	1.594 (df = 3; 195)	1.336 (df = 3; 195)
	Attention problems	PMH on CD	0.023 (0.046)	0.005 (0.055)	-0.041 (0.057)	0.019 (0.069)	0.011 (0.038)	-0.008 (0.042)	0.027 (0.046)	0.036 (0.055)	-0.065 (0.057)	-0.034 (0.073)	0.006 (0.039)	-0.01 (0.043)	0.051 (0.05)	0.052 (0.106)	0.017 (0.054)	0.045 (0.054)	0.014 (0.039)	-0.00001 (0.041)	-0.389 (0.139)	-0.014 (0.267)	0.143 (0.236)	0.005 (0.549)	-0.027 (0.124)	0.147 (0.156)	0.017 (0.113)	0.013 (0.227)	0.047 (0.144)	0.017 (0.139)	-0.04 (0.109)	-0.052 (0.102)
		Moderator on CD	0.047 (0.05)	0.039 (0.05)	0.064 (0.045)	0.067 (0.045)	0.052 (0.037)	0.053 (0.038)	0.032 (0.052)	0.039 (0.053)	0.095* (0.057)	0.120** (0.058)	0.044 (0.042)	0.058 (0.041)	-0.004 (0.039)	-0.007 (0.039)	0.007 (0.043)	0.01 (0.042)	-0.012 (0.033)	-0.011 (0.033)	-0.077 (0.058)	-0.094 (0.059)	0.022 (0.094)	0.02 (0.14)	-0.098 (0.06)	-0.119 (0.062)	-0.073 (0.057)	-0.074 (0.058)	0.052 (0.061)	0.051 (0.061)	-0.01 (0.057)	-0.007 (0.056)
		PMH controlling for moderator	0.001 (0.014)	0.02 (0.019)	0.022 (0.018)	0.03 (0.023)	0.008 (0.013)	-0.0001 (0.015)	0.008 (0.017)	0.021 (0.025)	0.038* (0.023)	-0.001 (0.023)	0.001 (0.012)	-0.015 (0.014)	-0.079 (0.067)	-0.101 (0.138)	-0.078 (0.082)	-0.083 (0.078)	-0.033 (0.057)	-0.031 (0.054)	0.372 (0.127)*	0.005 (0.237)	-0.156 (0.225)	-0.001 (0.114)	0.027 (0.114)	-0.163 (0.149)	-0.007 (0.095)	-0.024 (0.188)	-0.058 (0.123)	-0.01 (0.096)	0.036 (0.096)	0.03 (0.089)
		Observations	157	157	112	112	199	199	157	157	112	112	199	199	157	157	112	112	199	199	157	157	112	112	199	199	157	157	112	112	199	199
		R2 / Adjusted R2	0.008 / -0.011	0.014 / -0.005	0.035 / 0.008	0.031 / 0.004	0.013 / -0.002	0.01 / -0.005	0.006 / -0.014	0.008 / -0.012	0.075 / 0.049	0.04 / 0.013	0.007 / -0.008	0.014 / -0.001	0.009 / -0.01	0.004 / -0.016	0.011 / -0.017	0.011 / -0.016	0.002 / -0.013	0.004 / -0.011	0.069 / 0.05	0.016 / -0.003	0.007 / -0.021	0.001 / -0.027	0.014 / -0.001	0.022 / 0.007	0.011 / -0.008	0.011 / -0.009	0.01 / -0.017	0.007 / -0.021	0.001 / -0.015	0.003 / -0.012
		Residual Std. Error	1.702 (df = 153)	1.697 (df = 153)	1.564 (df = 108)	1.567 (df = 108)	1.578 (df = 195)	1.580 (df = 195)	1.704 (df = 153)	1.702 (df = 153)	1.531 (df = 108)	1.560 (df = 108)	1.583 (df = 195)	1.578 (df = 195)	0.238 (df = 153)	0.239 (df = 153)	0.225 (df = 108)	0.224 (df = 108)	0.234 (df = 195)	0.234 (df = 195)	0.231 (df = 153)	0.237 (df = 153)	0.225 (df = 108)	0.226 (df = 108)	0.232 (df = 195)	0.231 (df = 195)	0.238 (df = 153)	0.238 (df = 153)	0.225 (df = 108)	0.225 (df = 108)	0.234 (df = 195)	0.234 (df = 195)
		F Statistic	0.420 (df = 3; 153)	0.719 (df = 3; 153)	1.288 (df = 3; 108)	1.144 (df = 3; 108)	0.847 (df = 3; 195)	0.679 (df = 3; 195)	0.282 (df = 3; 153)	0.390 (df = 3; 153)	2.912** (df = 3; 108)	1.500 (df = 3; 108)	0.485 (df = 3; 195)	0.901 (df = 3; 195)	0.489 (df = 3; 153)	0.197 (df = 3; 153)	0.383 (df = 3; 108)	0.402 (df = 3; 108)	0.152 (df = 3; 195)	0.289 (df = 3; 195)	3.765 (df = 3; 153)	0.842 (df = 3; 153)	0.239 (df = 3; 108)	0.019 (df = 3; 108)	0.903 (df = 3; 195)	1.488 (df = 3; 195)	0.566 (df = 3; 153)	0.558 (df = 3; 153)	0.378 (df = 3; 108)	0.243 (df = 3; 108)	0.053 (df = 3; 195)	0.195 (df = 3; 195)
	Aggressive behaviour	PMH on CD	0.003 (0.146)	0.254 (0.172)	-0.011 (0.201)	-0.042 (0.243)	0.015 (0.128)	0.14 (0.143)	0.035 (0.148)	0.366** (0.175)	-0.075 (0.206)	-0.132 (0.256)	-0.025 (0.133)	0.121 (0.148)	0.052 (0.045)	0.134 (0.095)	0.005 (0.055)	0.015 (0.055)	0.017 (0.036)	-0.007 (0.038)	-0.004 (0.13)	0.355 (0.239)	0.231 (0.232)	-0.295 (0.541)	-0.027 (0.114)	-0.08 (0.144)	0.218 (0.101)	0.472 (0.201)	-0.078 (0.144)	-0.178 (0.138)	0.114 (0.1)	0.003 (0.094)
		Moderator on CD	0.368** (0.16)	0.320** (0.159)	0.350** (0.158)	0.345** (0.159)	0.346*** (0.127)	0.337*** (0.127)	0.207 (0.168)	0.224 (0.169)	0.373* (0.206)	0.456** (0.204)	0.254* (0.143)	0.238* (0.14)	0.025 (0.036)	0.022 (0.035)	0.003 (0.043)	0.003 (0.043)	-0.017 (0.031)	-0.018 (0.031)	-0.031 (0.054)	-0.034 (0.053)	-0.224 (0.093)	-0.178 (0.138)	-0.113 (0.055)	-0.096 (0.057)	0.021 (0.051)	0.011 (0.051)	0.104 (0.061)	0.112 (0.061)	0.043 (0.052)	0.036 (0.052)
		PMH controlling for moderator	0.003 (0.045)	0.038 (0.061)	0.013 (0.065)	-0.005 (0.082)	-0.007 (0.044)	-0.014 (0.051)	0.054 (0.056)	0.061 (0.08)	-0.029 (0.083)	-0.125 (0.08)	-0.002 (0.04)	-0.03 (0.049)	-0.056 (0.06)	-0.031 (0.123)	-0.03 (0.083)	-0.046 (0.079)	-0.027 (0.052)	0.048 (0.05)	0.019 (0.119)	-0.221 (0.213)	-0.231 (0.221)	0.279 (0.104)	0.033 (0.104)	0.093 (0.137)	-0.177 (0.085)	-0.309 (0.167)	0.061 (0.123)	0.155 (0.089)	-0.1 (0.089)	0.015 (0.082)
		Observations	157	157	112	112	199	199	157	157	112	112	199	199	157	157	112	112	199	199	157	157	112	112	199	199	157	157	112	112	199	199
		R2 / Adjusted R2	0.035 / 0.016	0.053 / 0.035	0.044 / 0.017	0.043 / 0.017	0.037 / 0.022	0.042 / 0.027	0.014 / -0.006	0.035 / 0.016	0.03 / 0.003	0.055 / 0.028	0.017 / 0.002	0.022 / 0.007	0.011 / -0.009	0.026 / 0.006	0.002 / -0.026	0.003 / -0.024	0.003 / -0.012	0.009 / -0.006	0.005 / -0.015	0.032 / 0.013	0.062 / 0.036	0.056 / 0.03	0.022 / 0.007	0.025 / 0.01	0.03 / 0.011	0.046 / 0.027	0.029 / 0.002	0.042 / 0.015	0.009 / -0.006	0.006 / -0.01
		Residual Std. Error	5.407 (df = 153)	5.355 (df = 153)	5.529 (df = 108)	5.529 (df = 108)	5.373 (df = 195)	5.360 (df = 195)	5.466 (df = 153)	5.406 (df = 153)	5.568 (df = 108)	5.497 (df = 108)	5.428 (df = 195)	5.416 (df = 195)	0.215 (df = 153)	0.213 (df = 153)	0.229 (df = 108)	0.228 (df = 108)	0.215 (df = 195)	0.215 (df = 195)	0.216 (df = 153)	0.213 (df = 153)	0.221 (df = 108)	0.222 (df = 108)	0.213 (df = 195)	0.213 (df = 195)	0.213 (df = 153)	0.211 (df = 153)	0.225 (df = 108)	0.224 (df = 108)	0.215 (df = 195)	0.215 (df = 195)
		F Statistic	1.844 (df = 3; 153)	2.880** (df = 3; 153)	1.641 (df = 3; 108)	1.636 (df = 3; 108)	2.499* (df = 3; 195)	2.828** (df = 3; 195)	0.706 (df = 3; 153)	1.865 (df = 3; 153)	1.107 (df = 3; 108)	2.076 (df = 3; 108)	1.133 (df = 3; 195)	1.435 (df = 3; 195)	0.547 (df = 3; 153)	1.339 (df = 3; 153)	0.058 (df = 3; 108)	0.122 (df = 3; 108)	0.203 (df = 3; 195)	0.621 (df = 3; 195)	0.236 (df = 3; 153)	1.676 (df = 3; 153)	2.384 (df = 3; 108)	2.131 (df = 3; 108)	1.437 (df = 3; 195)	1.666 (df = 3; 195)	1.599 (df = 3; 153)	2.445 (df = 3; 153)	1.078 (df = 3; 108)	1.567 (df = 3; 108)	0.592 (df = 3; 195)	0.366 (df = 3; 195)
	Other problems	PMH on CD	-0.062 (0.108)	0.126 (0.128)	-0.061 (0.15)	-0.019 (0.182)	-0.058 (0.093)	-0.036 (0.105)	-0.044 (0.109)	0.227* (0.13)	-0.131 (0.16)	-0.097 (0.198)	-0.071 (0.1)	-0.029 (0.111)	0.004 (0.039)	0.042 (0.081)	0.008 (0.057)	-0.013 (0.057)	0.009 (0.037)	0.006 (0.039)	-0.028 (0.11)	0.103 (0.206)	0.121 (0.247)	-0.241 (0.573)	0.064 (0.117)	-0.189 (0.147)	0.018 (0.087)	0.075 (0.175)	-0.062 (0.149)	-0.145 (0.143)	-0.084 (0.102)	-0.083 (0.095)
		Moderator on CD	0.258** (0.118)	0.205* (0.118)	0.455*** (0.117)	0.442*** (0.119)	0.392*** (0.093)	0.392*** (0.093)	0.094 (0.124)	0.123 (0.125)	0.346** (0.16)	0.397** (0.158)	0.185* (0.107)	0.203* (0.105)	0.036 (0.03)	0.038 (0.029)	-0.015 (0.045)	-0.013 (0.045)	-0.008 (0.031)	-0.005 (0.031)	-0.025 (0.046)	-0.025 (0.046)	-0.126 (0.099)	-0.093 (0.146)	-0.072 (0.056)	-0.061 (0.058)	-0.01 (0.044)	-0.008 (0.045)	0.138 (0.063)	0.143 (0.063)	0.061 (0.053)	0.064 (0.053)
		PMH controlling for moderator	-0.013 (0.033)	0.049 (0.045)	0.065 (0.048)	0.006 (0.062)	0.039 (0.032)	0.018 (0.037)	0.037 (0.041)	0.069 (0.059)	-0.044 (0.065)	-0.120* (0.062)	0.01 (0.03)	-0.034 (0.036)	-0.015 (0.051)	0.036 (0.105)	-0.066 (0.086)	-0.011 (0.083)	-0.061 (0.053)	-0.021 (0.051)	0.016 (0.101)	-0.039 (0.183)	-0.136 (0.235)	0.218 (0.107)	-0.077 (0.107)	0.175 (0.14)	-0.025 (0.073)	-0.013 (0.144)	0.036 (0.127)	0.116 (0.09)	0.056 (0.09)	0.07 (0.083)
		Observations	157	157	112	112	199	199	157	157	112	112	199	199	157	157	112	112	199	199	157	157	112	112	199	199	157	157	112	112	199	199
		R2 / Adjusted R2	0.031 / 0.012	0.045 / 0.026	0.131 / 0.107	0.114 / 0.09	0.091 / 0.077	0.084 / 0.07	0.009 / -0.011	0.026 / 0.007	0.043 / 0.016	0.072 / 0.046	0.018 / 0.003	0.021 / 0.006	0.01 / -0.009	0.02 / 0.001	0.008 / -0.019	0.003 / -0.025	0.01 / -0.005	0.001 / -0.014	0.003 / -0.016	0.011 / -0.008	0.02 / -0.007	0.02 / -0.008	0.016 / 0.001	0.019 / 0.004	0.002 / -0.017	0.009 / -0.01	0.045 / 0.019	0.051 / 0.025	0.012 / -0.003	0.011 / -0.004
		Residual Std. Error	3.990 (df = 153)	3.963 (df = 153)	4.114 (df = 108)	4.153 (df = 108)	3.908 (df = 195)	3.922 (df = 195)	4.037 (df = 153)	4.002 (df = 153)	4.317 (df = 108)	4.251 (df = 108)	4.061 (df = 195)	4.056 (df = 195)	0.183 (df = 153)	0.182 (df = 153)	0.237 (df = 108)	0.238 (df = 108)	0.219 (df = 195)	0.220 (df = 195)	0.184 (df = 153)	0.183 (df = 153)	0.236 (df = 108)	0.236 (df = 108)	0.219 (df = 195)	0.218 (df = 195)	0.184 (df = 153)	0.183 (df = 153)	0.233 (df = 108)	0.232 (df = 108)	0.219 (df = 195)	0.219 (df = 195)
		F Statistic	1.646 (df = 3; 153)	2.384* (df = 3; 153)	5.434*** (df = 3; 108)	4.646*** (df = 3; 108)	6.477*** (df = 3; 195)	5.967*** (df = 3; 195)	0.443 (df = 3; 153)	1.345 (df = 3; 153)	1.615 (df = 3; 108)	2.792** (df = 3; 108)	1.224 (df = 3; 195)	1.374 (df = 3; 195)	0.537 (df = 3; 153)	1.051 (df = 3; 153)	0.300 (df = 3; 108)	0.100 (df = 3; 108)	0.639 (df = 3; 195)	0.089 (df = 3; 195)	0.167 (df = 3; 153)	0.570 (df = 3; 153)	0.750 (df = 3; 108)	0.720 (df = 3; 108)	1.034 (df = 3; 195)	1.274 (df = 3; 195)	0.114 (df = 3; 153)	0.470 (df = 3; 153)	1.712 (df = 3; 108)	1.952 (df = 3; 108)	0.818 (df = 3; 195)	0.719 (df = 3; 195)
Wechsler Primary and Preschool Scales of Intelligence (WPPSI)	Verbal comprehension index	PMH on CD	0.29 (0.354)	0.35 (0.421)	0.069 (0.45)	-0.291 (0.54)	-0.265 (0.288)	-0.31 (0.323)	0.219 (0.351)	0.011 (0.415)	0.084 (0.464)	-0.324 (0.609)	-0.12 (0.296)	-0.228 (0.327)	2.431 (2.686)	6.869 (5.677)	2.535 (2.883)	1.001 (2.756)	0.77 (1.979)	1.439 (2.115)	-0.96 (7.904)	-13.286 (14.896)	34.103 (11.374)	67.920 (26.587)	2.581 (6.381)	-2.659 (8.073)	3.864 (6.133)	-1.992 (12.343)	-0.551 (7.249)	-11.097 (6.754)	-4.04 (5.568)	0.762 (5.169)
		Moderator on CD	-0.678* (0.383)	-0.567 (0.385)	0.151 (0.342)	0.175 (0.344)	-0.328 (0.299)	-0.33 (0.298)	-0.706* (0.397)	-0.734* (0.4)	0.023 (0.431)	0.273 (0.451)	-0.618* (0.318)	-0.668** (0.31)	-1.972 (2.151)	-2.146 (2.098)	-4.455 (2.223)	-4.271 (2.212)	-2.093 (1.717)	-1.894 (1.718)	-4.87 (3.356)	-4.853 (3.35)	7.335 (4.542)	-6.097 (6.772)	-2.406 (3.208)	-3.002 (3.359)	-2.304 (3.129)	-2.303 (3.168)	2.75 (3.254)	2.82 (3.133)	-1.896 (2.876)	-1.955 (2.849)
		PMH controlling for moderator	0.019 (0.108)	-0.191 (0.144)	0.195 (0.131)	0.153 (0.168)	-0.009 (0.108)	-0.062 (0.117)	-0.051 (0.13)	-0.097 (0.187)	0.239 (0.183)	0.00003 (0.175)	-0.014 (0.088)	0.095 (0.108)	-2.842 (3.673)	-12.359 (7.43)	-6.509 (4.272)	-4.485 (4.138)	-5.182 (2.929)	-5.080 (2.793)	2.008 (7.219)	11.922 (13.332)	-32.868 (10.781)*	-68.072 (5.808)	-3.758 (5.808)	0.972 (7.69)	-2.277 (5.116)	1.315 (10.154)	0.328 (5.961)	8.782 (4.871)	2.344 (4.871)	-2.106 (4.495)
		Observations	146	146	102	102	186	186	146	146	102	102	186	186	146	146	102	102	186	186	146	146	102	102	186	186	146	146	102	102	186	186
		R2 / Adjusted R2	0.025 / 0.005	0.034 / 0.013	0.024 / -0.006	0.011 / -0.019	0.012 / -0.004	0.014 / -0.002	0.025 / 0.005	0.024 / 0.003	0.019 / -0.011	0.005 / -0.025	0.027 / 0.011	0.032 / 0.016	0.014 / -0.007	0.027 / 0.006	0.056 / 0.027	0.047 / 0.017	0.029 / 0.013	0.03 / 0.014	0.019 / -0.002	0.021 / 0.0001	0.105 / 0.078	0.084 / 0.056	0.012 / -0.004	0.012 / -0.004	0.009 / -0.012	0.004 / -0.017	0.008 / -0.023	0.034 / 0.005	0.009 / -0.007	0.011 / -0.006
		Residual Std. Error	12.604 (df = 142)	12.548 (df = 142)	11.261 (df = 98)	11.336 (df = 98)	11.754 (df = 182)	11.740 (df = 182)	12.604 (df = 142)	12.615 (df = 142)	11.287 (df = 98)	11.369 (df = 98)	11.661 (df = 182)	11.631 (df = 182)	12.678 (df = 142)	12.593 (df = 142)	11.076 (df = 98)	11.129 (df = 98)	11.648 (df = 182)	11.645 (df = 182)	12.646 (df = 142)	12.632 (df = 142)	10.780 (df = 98)	10.911 (df = 98)	11.753 (df = 182)	11.751 (df = 182)	12.711 (df = 142)	12.740 (df = 142)	11.355 (df = 98)	11.201 (df = 98)	11.770 (df = 182)	11.761 (df = 182)
		F Statistic	1.223 (df = 3; 142)	1.656 (df = 3; 142)	0.799 (df = 3; 98)	0.358 (df = 3; 98)	0.724 (df = 3; 182)	0.870 (df = 3; 182)	1.220 (df = 3; 142)	1.140 (df = 3; 142)	0.646 (df = 3; 98)	0.167 (df = 3; 98)	1.705 (df = 3; 182)	2.032 (df = 3; 182)	0.657 (df = 3; 142)	1.305 (df = 3; 142)	1.929 (df = 3; 98)	1.599 (df = 3; 98)	1.841 (df = 3; 182)	1.881 (df = 3; 182)	0.903 (df = 3; 142)	1.004 (df = 3; 142)	3.853 (df = 3; 98)	2.985 (df = 3; 98)	0.738 (df = 3; 182)	0.756 (df = 3; 182)	0.412 (df = 3; 142)	0.194 (df = 3; 142)	0.252 (df = 3; 98)	1.160 (df = 3; 98)	0.551 (df = 3; 182)	0.646 (df = 3; 182)
	Visuospatial index	PMH on CD	-0.477 (0.316)	-0.093 (0.38)	0.311 (0.408)	0.016 (0.49)	-0.015 (0.274)	0.115 (0.308)	-0.5 (0.312)	-0.129 (0.372)	0.251 (0.417)	-0.305 (0.547)	-0.157 (0.281)	-0.032 (0.312)	-1.37 (2.41)	2.942 (5.13)	-0.878 (2.646)	-1.478 (2.541)	0.068 (1.906)	1.587 (2.035)	12.308 (6.934)	-4.135 (13.371)	18.598 (10.686)	59.612 (24.352)	3.984 (6.08)	-10.176 (7.659)	-0.543 (5.476)	-7.014 (11.065)	2.074 (6.497)	-1.855 (6.145)	6.044 (5.288)	0.609 (4.93)
		Moderator on CD	-0.242 (0.345)	-0.161 (0.348)	0.116 (0.31)	0.131 (0.312)	-0.126 (0.284)	-0.117 (0.283)	0.298 (0.355)	0.339 (0.36)	0.214 (0.387)	0.389 (0.405)	0.658** (0.302)	0.531* (0.296)	0.942 (1.926)	1.386 (1.891)	0.546 (2.041)	0.158 (2.039)	0.521 (1.65)	0.406 (1.649)	-5.157 (2.947)	-4.737 (3.008)	1.227 (4.267)	-10.089 (6.203)	-1.652 (3.057)	-0.382 (3.186)	-0.493 (2.801)	-0.492 (2.842)	3.846 (2.917)	4.028 (2.85)	-0.316 (2.732)	-0.67 (2.717)
		PMH controlling for moderator	-0.0002 (0.097)	-0.165 (0.13)	0.104 (0.119)	0.017 (0.153)	-0.074 (0.102)	-0.043 (0.112)	0.164 (0.116)	0.242 (0.168)	0.196 (0.164)	0.102 (0.157)	-0.089 (0.084)	0.021 (0.104)	-1.041 (3.281)	-7.349 (6.705)	5.411 (3.921)	3.277 (3.815)	0.303 (2.819)	-1.993 (2.685)	-13.546 (6.34)	2.408 (11.972)	-16.439 (10.129)	-59.255 (5.534)	-3.504 (5.534)	10.244 (7.296)	-1.34 (4.577)	4.775 (9.109)	-0.756 (5.343)	1.506 (4.628)	-5.298 (4.628)	-0.13 (4.288)
		Observations	147	147	102	102	187	187	147	147	102	102	187	187	147	147	102	102	187	187	147	147	102	102	187	187	147	147	102	102	187	187
		R2 / Adjusted R2	0.021 / 0.0001	0.018 / -0.002	0.016 / -0.014	0.002 / -0.029	0.004 / -0.013	0.002 / -0.014	0.033 / 0.012	0.02 / -0.0002	0.029 / -0.001	0.017 / -0.013	0.027 / 0.011	0.019 / 0.003	0.014 / -0.007	0.013 / -0.008	0.025 / -0.004	0.007 / -0.023	0.001 / -0.016	0.004 / -0.012	0.059 / 0.039	0.019 / -0.002	0.033 / 0.003	0.059 / 0.03	0.005 / -0.012	0.013 / -0.003	0.012 / -0.008	0.004 / -0.017	0.024 / -0.006	0.021 / -0.009	0.008 / -0.009	0.001 / -0.015
		Residual Std. Error	11.335 (df = 143)	11.349 (df = 143)	10.216 (df = 98)	10.290 (df = 98)	11.205 (df = 183)	11.213 (df = 183)	11.266 (df = 143)	11.337 (df = 143)	10.150 (df = 98)	10.212 (df = 98)	11.071 (df = 183)	11.117 (df = 183)	11.374 (df = 143)	11.379 (df = 143)	10.167 (df = 98)	10.261 (df = 98)	11.221 (df = 183)	11.202 (df = 183)	11.110 (df = 143)	11.346 (df = 143)	10.128 (df = 98)	9.993 (df = 98)	11.199 (df = 183)	11.150 (df = 183)	11.383 (df = 143)	11.434 (df = 143)	10.176 (df = 98)	10.192 (df = 98)	11.182 (df = 183)	11.219 (df = 183)
		F Statistic	2.983** (df = 3; 150)	2.811** (df = 3; 150)	0.438 (df = 3; 103)	0.229 (df = 3; 103)	0.373 (df = 3; 187)	0.049 (df = 3; 187)	1.610 (df = 3; 143)	0.992 (df = 3; 143)	0.971 (df = 3; 98)	0.560 (df = 3; 98)	1.711 (df = 3; 183)	1.192 (df = 3; 183)	0.670 (df = 3; 143)	0.629 (df = 3; 143)	0.854 (df = 3; 98)	0.246 (df = 3; 98)	0.042 (df = 3; 183)	0.252 (df = 3; 183)	2.997 (df = 3; 143)	0.913 (df = 3; 143)	1.111 (df = 3; 98)	2.030 (df = 3; 98)	0.278 (df = 3; 183)	0.826 (df = 3; 183)	0.600 (df = 3; 143)	0.172 (df = 3; 143)	0.796 (df = 3; 98)	0.694 (df = 3; 98)	0.464 (df = 3; 183)	0.061 (df = 3; 183)
	Working memory index	PMH on CD	0.174 (0.324)	0.028 (0.388)	0.409 (0.4)	-0.219 (0.475)	0.011 (0.274)	-0.242 (0.307)	0.149 (0.322)	-0.111 (0.383)	0.461 (0.412)	-0.385 (0.536)	0.081 (0.283)	-0.213 (0.312)	2.431 (2.686)	6.869 (5.677)	2.535 (2.883)	1.001 (2.756)	0.77 (1.979)	1.439 (2.115)	1.478 (7.259)	3.308 (13.707)	16.138 (10.443)	17.406 (24.252)	5.318 (6.065)	-1.589 (7.672)	3.87 (5.586)	-3.5 (11.237)	5.554 (6.381)	-2.406 (6.017)	5.433 (5.278)	-2.808 (4.906)
		Moderator on CD	-0.48 (0.351)	-0.349 (0.355)	-0.016 (0.303)	0.006 (0.304)	-0.069 (0.286)	-0.052 (0.284)	-0.011 (0.364)	-0.108 (0.369)	-0.228 (0.38)	-0.052 (0.397)	-0.346 (0.305)	-0.326 (0.296)	-1.972 (2.151)	-2.146 (2.098)	-4.455 (2.223)	-4.271 (2.212)	-2.093 (1.717)	-1.894 (1.718)	-1.372 (3.082)	-1.413 (3.083)	-1.74 (4.168)	-5.682 (6.178)	-0.728 (3.049)	-1.241 (3.193)	-2.516 (2.85)	-2.418 (2.884)	2.05 (2.857)	2.065 (2.79)	-0.962 (2.727)	-1.267 (2.705)
		PMH controlling for moderator	0.068 (0.099)	-0.103 (0.132)	-0.071 (0.116)	-0.138 (0.148)	0.002 (0.103)	0.029 (0.112)	0.155 (0.119)	0.031 (0.172)	0.027 (0.161)	0.08 (0.154)	0.028 (0.084)	0.129 (0.104)	-2.842 (3.673)	-12.359 (7.43)	-6.509 (4.272)	-4.485 (4.138)	-5.182 (2.929)	-5.080 (2.793)	-0.536 (6.63)	-2.735 (12.267)	-14.059 (9.891)	-18.94 (5.519)	-4.904 (5.519)	0.394 (7.308)	-2.555 (4.66)	3.15 (9.244)	-3.624 (5.236)	0.675 (4.617)	-4.852 (4.617)	1.5 (4.266)
		Observations	146	146	101	101	185	185	146	146	101	101	185	185	146	146	101	101	185	185	146	146	101	101	185	185	146	146	101	101	185	185
		R2 / Adjusted R2	0.016 / -0.005	0.014 / -0.006	0.014 / -0.017	0.013 / -0.017	0.0003 / -0.016	0.004 / -0.013	0.014 / -0.007	0.002 / -0.019	0.014 / -0.017	0.007 / -0.024	0.007 / -0.009	0.016 / -0.0001	0.006 / -0.015	0.006 / -0.015	0.049 / 0.02	0.053 / 0.024	0.028 / 0.012	0.045 / 0.029	0.004 / -0.017	0.002 / -0.019	0.029 / -0.001	0.016 / -0.014	0.005 / -0.011	0.005 / -0.011	0.01 / -0.011	0.006 / -0.015	0.015 / -0.015	0.013 / -0.017	0.007 / -0.009	0.006 / -0.01
		Residual Std. Error	11.541 (df = 142)	11.551 (df = 142)	9.964 (df = 97)	9.967 (df = 97)	11.194 (df = 181)	11.174 (df = 181)	11.552 (df = 142)	11.624 (df = 142)	9.964 (df = 97)	9.999 (df = 97)	11.156 (df = 181)	11.105 (df = 181)	11.601 (df = 142)	11.600 (df = 142)	9.784 (df = 97)	9.762 (df = 97)	11.038 (df = 181)	10.943 (df = 181)	11.614 (df = 142)	11.624 (df = 142)	9.888 (df = 97)	9.952 (df = 97)	11.168 (df = 181)	11.167 (df = 181)	11.577 (df = 142)	11.597 (df = 142)	9.958 (df = 97)	9.967 (df = 97)	11.155 (df = 181)	11.162 (df = 181)
		F Statistic	0.772 (df = 3; 142)	0.692 (df = 3; 142)	0.458 (df = 3; 97)	0.438 (df = 3; 97)	0.020 (df = 3; 181)	0.239 (df = 3; 181)	0.685 (df = 3; 142)	0.087 (df = 3; 142)	0.453 (df = 3; 97)	0.228 (df = 3; 97)	0.434 (df = 3; 181)	0.995 (df = 3; 181)	0.280 (df = 3; 142)	0.282 (df = 3; 142)	1.674 (df = 3; 97)	1.827 (df = 3; 97)	1.747 (df = 3; 181)	2.826 (df = 3; 181)	0.171 (df = 3; 142)	0.088 (df = 3; 142)	0.959 (df = 3; 97)	0.537 (df = 3; 97)	0.311 (df = 3; 181)	0.313 (df = 3; 181)	0.478 (df = 3; 142)	0.306 (df = 3; 142)	0.492 (df = 3; 97)	0.433 (df = 3; 97)	0.446 (df = 3; 181)	0.369 (df = 3; 181)
Behaviour Rating Inventory of Executive Function, Preschool version (BRIEF-P)	Inhibit (inhibitory control and impulsivity)	PMH on CD	-0.182 (0.144)	-0.055 (0.169)	0.04 (0.208)	0.345 (0.247)	0.031 (0.126)	0.038 (0.141)	-0.15 (0.142)	0.1 (0.166)	-0.031 (0.212)	0.263 (0.273)	-0.048 (0.127)	-0.022 (0.143)	0.01 (0.112)	0.108 (0.23)	0.181 (0.136)	0.283 (0.129)	0.098 (0.087)	0.091 (0.094)	-0.377 (0.33)	-0.689 (0.604)	-0.03 (0.58)	-0.922 (1.334)	-0.197 (0.286)	0.099 (0.372)	0.129 (0.252)	0.428 (0.505)	-0.123 (0.334)	-0.415 (0.318)	-0.138 (0.249)	0.129 (0.244)
		Moderator on CD	0.288* (0.154)	0.268* (0.156)	0.05 (0.157)	0.029 (0.156)	0.228* (0.127)	0.225* (0.127)	0.262 (0.161)	0.265 (0.165)	0.301 (0.202)	0.195 (0.21)	0.404*** (0.137)	0.427*** (0.135)	0.152 (0.088)	0.163 (0.086)	0.048 (0.106)	0.061 (0.104)	0.152 (0.076)	0.147 (0.076)	-0.091 (0.139)	-0.093 (0.14)	-0.195 (0.232)	0.026 (0.34)	-0.213 (0.143)	-0.196 (0.152)	0.064 (0.13)	0.033 (0.131)	-0.092 (0.15)	-0.104 (0.147)	-0.091 (0.132)	-0.069 (0.131)
		PMH controlling for moderator	0.023 (0.043)	0.044 (0.058)	-0.02 (0.058)	-0.046 (0.074)	0.021 (0.045)	0.019 (0.05)	0.128** (0.053)	0.141* (0.077)	-0.071 (0.085)	-0.029 (0.081)	0.01 (0.038)	-0.036 (0.047)	-0.108 (0.15)	-0.299 (0.3)	-0.296 (0.203)	-0.335 (0.193)	-0.112 (0.128)	-0.133 (0.124)	0.283 (0.303)	0.561 (0.54)	0.07 (0.552)	1.037 (0.262)	0.223 (0.262)	-0.082 (0.356)	-0.182 (0.212)	-0.439 (0.419)	0.143 (0.273)	0.470 (0.22)	0.16 (0.22)	-0.099 (0.217)
		Observations	152	152	110	110	192	192	152	152	110	110	192	192	152	152	110	110	192	192	152	152	110	110	192	192	152	152	110	110	192	192
		R2 / Adjusted R2	0.034 / 0.015	0.027 / 0.007	0.003 / -0.026	0.021 / -0.007	0.019 / 0.003	0.018 / 0.003	0.052 / 0.033	0.031 / 0.012	0.023 / -0.005	0.025 / -0.003	0.049 / 0.034	0.052 / 0.037	0.03 / 0.011	0.032 / 0.012	0.024 / -0.004	0.047 / 0.02	0.027 / 0.012	0.027 / 0.011	0.016 / -0.004	0.012 / -0.008	0.008 / -0.02	0.026 / -0.001	0.015 / -0.001	0.01 / -0.006	0.014 / -0.006	0.01 / -0.01	0.007 / -0.021	0.048 / 0.021	0.006 / -0.01	0.003 / -0.013
		Residual Std. Error	5.205 (df = 148)	5.226 (df = 148)	5.519 (df = 106)	5.468 (df = 106)	5.196 (df = 188)	5.197 (df = 188)	5.157 (df = 148)	5.214 (df = 148)	5.463 (df = 106)	5.457 (df = 106)	5.114 (df = 188)	5.107 (df = 188)	0.524 (df = 148)	0.523 (df = 148)	0.549 (df = 106)	0.542 (df = 106)	0.520 (df = 188)	0.520 (df = 188)	0.527 (df = 148)	0.528 (df = 148)	0.553 (df = 106)	0.548 (df = 106)	0.523 (df = 188)	0.525 (df = 188)	0.528 (df = 148)	0.529 (df = 148)	0.553 (df = 106)	0.542 (df = 106)	0.526 (df = 188)	0.526 (df = 188)
		F Statistic	1.760 (df = 3; 148)	1.361 (df = 3; 148)	0.094 (df = 3; 106)	0.748 (df = 3; 106)	1.188 (df = 3; 188)	1.163 (df = 3; 188)	2.715** (df = 3; 148)	1.589 (df = 3; 148)	0.826 (df = 3; 106)	0.904 (df = 3; 106)	3.260** (df = 3; 188)	3.431** (df = 3; 188)	1.538 (df = 3; 148)	1.612 (df = 3; 148)	0.868 (df = 3; 106)	1.728 (df = 3; 106)	1.754 (df = 3; 188)	1.726 (df = 3; 188)	0.803 (df = 3; 148)	0.608 (df = 3; 148)	0.292 (df = 3; 106)	0.960 (df = 3; 106)	0.954 (df = 3; 188)	0.611 (df = 3; 188)	0.685 (df = 3; 148)	0.516 (df = 3; 148)	0.258 (df = 3; 106)	1.787 (df = 3; 106)	0.389 (df = 3; 188)	0.205 (df = 3; 188)
	Shift	PMH on CD	-0.127 (0.079)	-0.026 (0.092)	0.017 (0.11)	0.246* (0.131)	0.002 (0.073)	-0.041 (0.082)	-0.109 (0.081)	0.066 (0.094)	-0.036 (0.114)	0.192 (0.145)	-0.052 (0.075)	-0.092 (0.084)	1.022 (2.55)	4.943 (5.399)	1.297 (2.691)	-0.556 (2.56)	0.39 (1.925)	1.559 (2.054)	-0.107 (0.055)	-0.13 (0.101)	-0.059 (0.097)	0.244 (0.223)	0.001 (0.05)	-0.001 (0.063)	-0.056 (0.042)	0.057 (0.084)	-0.021 (0.056)	0.023 (0.053)	-0.023 (0.044)	-0.041 (0.043)
		Moderator on CD	0.257*** (0.085)	0.210** (0.085)	0.190** (0.083)	0.174** (0.082)	0.189** (0.074)	0.197*** (0.074)	0.028 (0.091)	0.038 (0.093)	0.316*** (0.108)	0.279** (0.112)	0.288*** (0.08)	0.277*** (0.079)	-0.54 (2.042)	-0.575 (1.996)	-3.009 (2.076)	-3.109 (2.054)	-1.643 (1.67)	-1.645 (1.668)	0.01 (0.023)	0.008 (0.023)	-0.047 (0.039)	-0.081 (0.057)	-0.003 (0.024)	-0.004 (0.025)	-0.041 (0.021)	-0.043 (0.022)	-0.002 (0.025)	-0.002 (0.024)	-0.03 (0.023)	-0.028 (0.023)
		PMH controlling for moderator	-0.011 (0.024)	0.057* (0.032)	-0.056* (0.031)	-0.043 (0.039)	-0.036 (0.026)	-0.015 (0.029)	0.019 (0.03)	0.024 (0.044)	-0.054 (0.046)	-0.072* (0.043)	-0.025 (0.023)	-0.007 (0.028)	-1.304 (3.488)	-8.995 (7.067)	-1.415 (3.988)	-0.826 (3.843)	-1.765 (2.849)	-3.091 (2.712)	0.083 (0.05)	0.125 (0.091)	0.067 (0.093)	-0.215 (0.046)	0.0002 (0.046)	-0.006 (0.06)	0.033 (0.035)	-0.047 (0.07)	0.027 (0.046)	0.005 (0.039)	0.022 (0.039)	0.031 (0.038)
		Observations	156	156	111	111	196	196	156	156	111	111	196	196	156	156	111	111	196	196	156	156	111	111	196	196	156	156	111	111	196	196
		R2 / Adjusted R2	0.068 / 0.05	0.07 / 0.052	0.076 / 0.05	0.082 / 0.057	0.044 / 0.029	0.038 / 0.023	0.015 / -0.005	0.005 / -0.015	0.077 / 0.051	0.095 / 0.07	0.063 / 0.048	0.061 / 0.046	0.029 / 0.01	0.011 / -0.009	0.004 / -0.024	0.032 / 0.005	0.025 / 0.01	0.024 / 0.008	0.033 / 0.014	0.014 / -0.006	0.02 / -0.007	0.046 / 0.019	0.0001 / -0.016	0.003 / -0.013	0.042 / 0.023	0.026 / 0.007	0.006 / -0.022	0.028 / 0.001	0.009 / -0.006	0.013 / -0.002
		Residual Std. Error	2.875 (df = 152)	2.872 (df = 152)	2.935 (df = 107)	2.925 (df = 107)	3.048 (df = 192)	3.058 (df = 192)	2.957 (df = 152)	2.972 (df = 152)	2.934 (df = 107)	2.904 (df = 107)	3.018 (df = 192)	3.021 (df = 192)	0.088 (df = 152)	0.089 (df = 152)	0.093 (df = 107)	0.092 (df = 107)	0.092 (df = 192)	0.092 (df = 192)	0.088 (df = 152)	0.089 (df = 152)	0.093 (df = 107)	0.091 (df = 107)	0.093 (df = 192)	0.093 (df = 192)	0.088 (df = 152)	0.088 (df = 152)	0.093 (df = 107)	0.092 (df = 107)	0.092 (df = 192)	0.092 (df = 192)
		F Statistic	3.723** (df = 3; 152)	3.824** (df = 3; 152)	2.938** (df = 3; 107)	3.202** (df = 3; 107)	2.961** (df = 3; 192)	2.513* (df = 3; 192)	0.749 (df = 3; 152)	0.239 (df = 3; 152)	2.961** (df = 3; 107)	3.742** (df = 3; 107)	4.310*** (df = 3; 192)	4.155*** (df = 3; 192)	1.516 (df = 3; 152)	0.538 (df = 3; 152)	0.149 (df = 3; 107)	1.190 (df = 3; 107)	1.661 (df = 3; 192)	1.555 (df = 3; 192)	1.728 (df = 3; 152)	0.701 (df = 3; 152)	0.744 (df = 3; 107)	1.727 (df = 3; 107)	0.005 (df = 3; 192)	0.163 (df = 3; 192)	2.220 (df = 3; 152)	1.341 (df = 3; 152)	0.224 (df = 3; 107)	1.034 (df = 3; 107)	0.604 (df = 3; 192)	0.853 (df = 3; 192)
	Emotional control	PMH on CD	-0.043 (0.092)	0.082 (0.108)	-0.08 (0.144)	0.172 (0.171)	0.052 (0.084)	0.027 (0.094)	-0.019 (0.093)	0.133 (0.108)	-0.156 (0.144)	0.089 (0.188)	0.01 (0.085)	-0.014 (0.095)	0.109 (0.091)	0.198 (0.189)	0.095 (0.118)	0.182 (0.112)	0.141 (0.074)	0.066 (0.081)	-0.313 (0.266)	-0.587 (0.487)	-0.49 (0.498)	0.35 (1.159)	-0.241 (0.237)	-0.062 (0.299)	-0.051 (0.205)	0.221 (0.41)	-0.108 (0.288)	-0.227 (0.276)	-0.137 (0.209)	0.068 (0.206)
		Moderator on CD	0.260*** (0.099)	0.233** (0.099)	0.079 (0.108)	0.058 (0.107)	0.185** (0.084)	0.186** (0.084)	0.078 (0.106)	0.074 (0.107)	0.350** (0.138)	0.292** (0.145)	0.278*** (0.091)	0.284*** (0.09)	0.02 (0.07)	0.024 (0.07)	-0.061 (0.091)	-0.046 (0.091)	0.021 (0.063)	0.02 (0.064)	0.017 (0.11)	0.009 (0.11)	-0.323 (0.2)	-0.364 (0.295)	-0.175 (0.116)	-0.14 (0.121)	-0.031 (0.106)	-0.031 (0.106)	-0.119 (0.127)	-0.122 (0.126)	-0.129 (0.111)	-0.107 (0.11)
		PMH controlling for moderator	-0.004 (0.028)	0.015 (0.037)	-0.051 (0.04)	-0.076 (0.051)	0.002 (0.03)	-0.013 (0.033)	0.013 (0.035)	-0.005 (0.05)	-0.109* (0.058)	-0.082 (0.056)	-0.019 (0.026)	-0.027 (0.031)	-0.213 (0.121)	-0.17 (0.246)	-0.286 (0.176)	-0.279 (0.168)	-0.215 (0.108)	-0.089 (0.105)	0.28 (0.244)	0.631 (0.436)	0.449 (0.474)	-0.297 (0.217)	0.266 (0.217)	0.07 (0.285)	0.032 (0.173)	-0.11 (0.341)	0.072 (0.236)	0.249 (0.185)	0.164 (0.185)	-0.048 (0.183)
		Observations	156	156	111	111	196	196	156	156	111	111	196	196	156	156	111	111	196	196	156	156	111	111	196	196	156	156	111	111	196	196
		R2 / Adjusted R2	0.045 / 0.026	0.049 / 0.03	0.022 / -0.006	0.03 / 0.003	0.028 / 0.012	0.027 / 0.011	0.004 / -0.015	0.014 / -0.005	0.071 / 0.045	0.052 / 0.025	0.049 / 0.034	0.05 / 0.036	0.021 / 0.001	0.008 / -0.012	0.028 / 0.0004	0.031 / 0.004	0.024 / 0.008	0.005 / -0.011	0.009 / -0.01	0.018 / -0.002	0.032 / 0.005	0.027 / -0.0003	0.02 / 0.004	0.009 / -0.006	0.001 / -0.019	0.005 / -0.014	0.01 / -0.018	0.024 / -0.003	0.012 / -0.003	0.006 / -0.01
		Residual Std. Error	3.357 (df = 152)	3.350 (df = 152)	3.821 (df = 107)	3.805 (df = 107)	3.470 (df = 192)	3.472 (df = 192)	3.427 (df = 152)	3.411 (df = 152)	3.724 (df = 107)	3.762 (df = 107)	3.432 (df = 192)	3.429 (df = 192)	0.427 (df = 152)	0.429 (df = 152)	0.476 (df = 107)	0.475 (df = 107)	0.440 (df = 192)	0.444 (df = 192)	0.429 (df = 152)	0.427 (df = 152)	0.475 (df = 107)	0.476 (df = 107)	0.441 (df = 192)	0.443 (df = 192)	0.431 (df = 152)	0.430 (df = 152)	0.480 (df = 107)	0.477 (df = 107)	0.442 (df = 192)	0.444 (df = 192)
		F Statistic	2.362* (df = 3; 152)	2.600* (df = 3; 152)	0.789 (df = 3; 107)	1.101 (df = 3; 107)	1.817 (df = 3; 192)	1.750 (df = 3; 192)	0.218 (df = 3; 152)	0.720 (df = 3; 152)	2.724** (df = 3; 107)	1.941 (df = 3; 107)	3.300** (df = 3; 192)	3.393** (df = 3; 192)	1.074 (df = 3; 152)	0.408 (df = 3; 152)	1.016 (df = 3; 107)	1.160 (df = 3; 107)	1.549 (df = 3; 192)	0.300 (df = 3; 192)	0.465 (df = 3; 152)	0.918 (df = 3; 152)	1.172 (df = 3; 107)	0.988 (df = 3; 107)	1.281 (df = 3; 192)	0.600 (df = 3; 192)	0.061 (df = 3; 152)	0.268 (df = 3; 152)	0.354 (df = 3; 107)	0.894 (df = 3; 107)	0.793 (df = 3; 192)	0.377 (df = 3; 192)
	Working memory	PMH on CD	-0.171 (0.117)	-0.234* (0.137)	0.106 (0.177)	0.136 (0.214)	0.01 (0.103)	0.008 (0.115)	-0.138 (0.114)	-0.106 (0.138)	0.021 (0.181)	0.088 (0.235)	0.007 (0.105)	0.028 (0.117)	-0.014 (0.017)	-0.041 (0.036)	0.043 (0.022)	0.043 (0.021)	0.002 (0.014)	-0.004 (0.015)	-0.157 (0.049)	-0.103 (0.093)	0.043 (0.091)	-0.12 (0.211)	-0.028 (0.044)	0.029 (0.055)	0.008 (0.039)	0.026 (0.078)	-0.03 (0.054)	-0.085 (0.054)	0.006 (0.038)	-0.003 (0.038)
		Moderator on CD	0.136 (0.129)	0.152 (0.13)	-0.079 (0.133)	-0.078 (0.133)	0.043 (0.103)	0.038 (0.103)	-0.007 (0.132)	-0.053 (0.141)	0.258 (0.173)	0.283 (0.179)	0.045 (0.113)	0.102 (0.111)	-0.014 (0.014)	-0.012 (0.013)	-0.001 (0.017)	-0.0003 (0.017)	-0.013 (0.012)	-0.013 (0.012)	-0.004 (0.021)	-0.007 (0.021)	-0.047 (0.036)	-0.023 (0.054)	-0.022 (0.021)	-0.023 (0.022)	-0.006 (0.02)	-0.011 (0.02)	-0.014 (0.025)	-0.018 (0.024)	0.001 (0.021)	0.001 (0.021)
		PMH controlling for moderator	0.081** (0.036)	0.105** (0.048)	0.041 (0.049)	-0.011 (0.063)	0.036 (0.037)	-0.003 (0.041)	0.166*** (0.043)	0.047 (0.064)	-0.052 (0.072)	-0.09 (0.069)	0.015 (0.032)	-0.074* (0.038)	-0.005 (0.023)	0.008 (0.047)	-0.072 (0.032)	-0.080 (0.031)	-0.001 (0.02)	0.009 (0.019)	0.133 (0.045)*	0.062 (0.083)	-0.032 (0.087)	0.124 (0.04)	0.029 (0.04)	-0.027 (0.052)	-0.02 (0.033)	-0.054 (0.065)	0.035 (0.044)	0.081 (0.034)	-0.003 (0.034)	0.003 (0.034)
		Observations	154	154	107	107	191	191	154	154	107	107	191	191	154	154	107	107	191	191	154	154	107	107	191	191	154	154	107	107	191	191
		R2 / Adjusted R2	0.056 / 0.037	0.053 / 0.034	0.013 / -0.016	0.007 / -0.022	0.006 / -0.01	0.001 / -0.015	0.099 / 0.081	0.011 / -0.008	0.025 / -0.004	0.036 / 0.007	0.003 / -0.013	0.021 / 0.006	0.019 / -0.0004	0.02 / 0.001	0.05 / 0.023	0.063 / 0.036	0.007 / -0.009	0.008 / -0.008	0.066 / 0.047	0.02 / 0.00004	0.021 / -0.008	0.02 / -0.009	0.008 / -0.008	0.006 / -0.01	0.015 / -0.005	0.021 / 0.002	0.011 / -0.017	0.033 / 0.005	0.0004 / -0.016	0.0001 / -0.016
		Residual Std. Error	4.253 (df = 150)	4.260 (df = 150)	4.656 (df = 103)	4.670 (df = 103)	4.215 (df = 187)	4.226 (df = 187)	4.157 (df = 150)	4.353 (df = 150)	4.628 (df = 103)	4.602 (df = 103)	4.221 (df = 187)	4.182 (df = 187)	0.082 (df = 150)	0.082 (df = 150)	0.085 (df = 103)	0.085 (df = 103)	0.081 (df = 187)	0.081 (df = 187)	0.080 (df = 150)	0.082 (df = 150)	0.087 (df = 103)	0.087 (df = 103)	0.081 (df = 187)	0.081 (df = 187)	0.082 (df = 150)	0.082 (df = 150)	0.087 (df = 103)	0.086 (df = 103)	0.081 (df = 187)	0.081 (df = 187)
		F Statistic	2.983** (df = 3; 150)	2.811** (df = 3; 150)	0.438 (df = 3; 103)	0.229 (df = 3; 103)	0.373 (df = 3; 187)	0.049 (df = 3; 187)	5.466*** (df = 3; 150)	0.580 (df = 3; 150)	0.865 (df = 3; 103)	1.265 (df = 3; 103)	0.188 (df = 3; 187)	1.361 (df = 3; 187)	0.980 (df = 3; 150)	1.045 (df = 3; 150)	1.819 (df = 3; 103)	2.305 (df = 3; 103)	0.442 (df = 3; 187)	0.503 (df = 3; 187)	3.541 (df = 3; 150)	1.002 (df = 3; 150)	0.721 (df = 3; 103)	0.694 (df = 3; 103)	0.511 (df = 3; 187)	0.391 (df = 3; 187)	0.747 (df = 3; 150)	1.086 (df = 3; 150)	0.393 (df = 3; 103)	1.170 (df = 3; 103)	0.026 (df = 3; 187)	0.006 (df = 3; 187)
	Planning/organisation	PMH on CD	-0.12 (0.081)	-0.068 (0.096)	0.112 (0.1)	0.173 (0.119)	0.015 (0.069)	0.031 (0.077)	-0.098 (0.079)	-0.022 (0.095)	0.089 (0.103)	0.12 (0.131)	-0.01 (0.071)	0.029 (0.078)	0.002 (0.083)	-0.086 (0.173)	0.162 (0.086)	0.168 (0.082)	0.065 (0.063)	0.008 (0.069)	-0.28 (0.242)	-0.004 (0.449)	0.21 (0.366)	-0.665 (0.845)	-0.203 (0.202)	-0.239 (0.254)	0.15 (0.185)	0.625 (0.369)	-0.037 (0.211)	-0.216 (0.2)	0.119 (0.177)	0.034 (0.174)
		Moderator on CD	0.153* (0.087)	0.164* (0.088)	-0.011 (0.075)	-0.013 (0.075)	0.097 (0.069)	0.1 (0.069)	0.144 (0.09)	0.104 (0.094)	0.074 (0.098)	0.02 (0.102)	0.125 (0.076)	0.139* (0.074)	0.015 (0.065)	0.027 (0.064)	-0.036 (0.067)	-0.031 (0.066)	0.008 (0.055)	0.007 (0.055)	-0.045 (0.101)	-0.048 (0.101)	-0.219 (0.147)	-0.067 (0.215)	-0.157 (0.099)	-0.105 (0.103)	-0.118 (0.095)	-0.154 (0.096)	0.073 (0.093)	0.076 (0.091)	-0.164 (0.094)	-0.169 (0.093)
		PMH controlling for moderator	0.027 (0.024)	0.009 (0.033)	0.007 (0.028)	-0.002 (0.035)	-0.029 (0.025)	-0.017 (0.027)	0.089*** (0.03)	0.017 (0.044)	-0.013 (0.041)	0.033 (0.039)	-0.012 (0.021)	-0.052** (0.026)	-0.125 (0.111)	0.063 (0.226)	-0.238 (0.129)	-0.208 (0.123)	-0.095 (0.093)	0.025 (0.09)	0.197 (0.222)	-0.043 (0.402)	-0.145 (0.348)	0.732 (0.184)	0.213 (0.184)	0.25 (0.242)	-0.193 (0.155)	-0.597 (0.307)	0.079 (0.172)	0.251 (0.156)	-0.085 (0.156)	-0.009 (0.154)
		Observations	155	155	110	110	195	195	155	155	110	110	195	195	155	155	110	110	195	195	155	155	110	110	195	195	155	155	110	110	195	195
		R2 / Adjusted R2	0.043 / 0.024	0.026 / 0.006	0.012 / -0.016	0.02 / -0.008	0.018 / 0.003	0.014 / -0.002	0.072 / 0.053	0.009 / -0.011	0.017 / -0.011	0.028 / 0.0002	0.014 / -0.001	0.033 / 0.018	0.02 / 0.0004	0.003 / -0.017	0.04 / 0.013	0.042 / 0.015	0.007 / -0.009	0.002 / -0.014	0.018 / -0.002	0.003 / -0.017	0.03 / 0.003	0.04 / 0.012	0.019 / 0.003	0.017 / 0.001	0.032 / 0.012	0.037 / 0.018	0.015 / -0.012	0.042 / 0.015	0.02 / 0.005	0.019 / 0.003
		Residual Std. Error	2.945 (df = 151)	2.971 (df = 151)	2.656 (df = 106)	2.646 (df = 106)	2.851 (df = 191)	2.858 (df = 191)	2.900 (df = 151)	2.997 (df = 151)	2.650 (df = 106)	2.635 (df = 106)	2.857 (df = 191)	2.829 (df = 191)	0.391 (df = 151)	0.394 (df = 151)	0.347 (df = 106)	0.347 (df = 106)	0.377 (df = 191)	0.378 (df = 191)	0.391 (df = 151)	0.394 (df = 151)	0.349 (df = 106)	0.347 (df = 106)	0.375 (df = 191)	0.375 (df = 191)	0.388 (df = 151)	0.387 (df = 151)	0.352 (df = 106)	0.347 (df = 106)	0.375 (df = 191)	0.375 (df = 191)
		F Statistic	2.239* (df = 3; 151)	1.322 (df = 3; 151)	0.434 (df = 3; 106)	0.717 (df = 3; 106)	1.193 (df = 3; 191)	0.901 (df = 3; 191)	3.884** (df = 3; 151)	0.458 (df = 3; 151)	0.598 (df = 3; 106)	1.007 (df = 3; 106)	0.930 (df = 3; 191)	2.188* (df = 3; 191)	1.019 (df = 3; 151)	0.158 (df = 3; 151)	1.474 (df = 3; 106)	1.558 (df = 3; 106)	0.425 (df = 3; 191)	0.123 (df = 3; 191)	0.920 (df = 3; 151)	0.151 (df = 3; 151)	1.095 (df = 3; 106)	1.455 (df = 3; 106)	1.204 (df = 3; 191)	1.094 (df = 3; 191)	1.649 (df = 3; 151)	1.953 (df = 3; 151)	0.556 (df = 3; 106)	1.561 (df = 3; 106)	1.302 (df = 3; 191)	1.205 (df = 3; 191)
Social Responsiveness Scale (SRS)	Social Awareness	PMH on CD	-0.024 (0.074)	0.118 (0.086)	0.001 (0.102)	0.158 (0.12)	-0.003 (0.065)	0.08 (0.073)	-0.008 (0.073)	0.151* (0.085)	-0.04 (0.103)	0.136 (0.132)	-0.006 (0.067)	0.078 (0.075)	-0.281 (0.557)	-0.265 (1.149)	0.462 (0.672)	0.677 (0.639)	-0.318 (0.447)	-0.193 (0.481)	-0.491 (1.672)	-0.041 (3.064)	1.545 (2.751)	1.069 (6.369)	1.264 (1.445)	-1.9 (1.805)	(1.293)	-3.055 (2.567)	-2.01 (1.627)	0.685 (1.572)	-1.779 (1.264)	-2.472 (1.241)
		Moderator on CD	0.175** (0.08)	0.129 (0.08)	0.058 (0.077)	0.044 (0.075)	0.054 (0.065)	0.043 (0.065)	0.160* (0.084)	0.171** (0.084)	0.178* (0.098)	0.139 (0.102)	0.069 (0.074)	0.06 (0.073)	1.279 (0.44)	1.281 (0.426)	-0.209 (0.52)	-0.131 (0.517)	0.466 (0.389)	0.443 (0.386)	1.316 (0.695)	1.294 (0.691)	-2.793 (1.102)	-2.874 (1.622)	-0.301 (0.709)	-0.063 (0.731)	0.446 (0.666)	0.675 (0.666)	0.848 (0.722)	0.837 (0.725)	0.609 (0.687)	0.727 (0.669)
		PMH controlling for moderator	-0.028 (0.022)	0.014 (0.03)	0.002 (0.028)	-0.062* (0.036)	0.034 (0.023)	0.004 (0.026)	-0.017 (0.028)	-0.009 (0.039)	-0.071* (0.041)	-0.062 (0.039)	0.001 (0.02)	-0.014 (0.025)	0.899 (0.749)	2.426 (1.506)	-1.081 (0.997)	-0.475 (0.955)	0.701 (0.659)	0.981 (0.633)	0.453 (1.534)	0.946 (2.738)	-1.473 (2.617)	-0.679 (1.319)	-1.202 (1.319)	2.206 (1.718)	1.261 (1.088)	3.557 (2.131)	1.709 (1.339)	-0.181 (1.115)	1.576 (1.115)	2.635 (1.108)
		Observations	154	154	109	109	192	192	154	154	109	109	192	192	154	154	109	109	192	192	154	154	109	109	192	192	154	154	109	109	192	192
		R2 / Adjusted R2	0.036 / 0.017	0.041 / 0.022	0.006 / -0.023	0.043 / 0.015	0.014 / -0.001	0.01 / -0.006	0.031 / 0.011	0.051 / 0.032	0.045 / 0.018	0.044 / 0.016	0.005 / -0.011	0.012 / -0.004	0.063 / 0.044	0.082 / 0.064	0.012 / -0.016	0.012 / -0.016	0.013 / -0.003	0.027 / 0.011	0.024 / 0.004	0.035 / 0.015	0.061 / 0.035	0.065 / 0.038	0.006 / -0.01	0.018 / 0.002	0.012 / -0.008	0.033 / 0.014	0.028 / -0.0002	0.022 / -0.006	0.017 / 0.001	0.043 / 0.028
		Residual Std. Error	2.684 (df = 150)	2.677 (df = 150)	2.698 (df = 105)	2.647 (df = 105)	2.673 (df = 188)	2.679 (df = 188)	2.691 (df = 150)	2.663 (df = 150)	2.644 (df = 105)	2.645 (df = 105)	2.685 (df = 188)	2.676 (df = 188)	2.646 (df = 150)	2.618 (df = 150)	2.689 (df = 105)	2.689 (df = 105)	2.674 (df = 188)	2.655 (df = 188)	2.701 (df = 150)	2.686 (df = 150)	2.621 (df = 105)	2.616 (df = 105)	2.684 (df = 188)	2.668 (df = 188)	2.717 (df = 150)	2.688 (df = 150)	2.668 (df = 105)	2.675 (df = 105)	2.669 (df = 188)	2.633 (df = 188)
		F Statistic	1.873 (df = 3; 150)	2.140* (df = 3; 150)	0.194 (df = 3; 105)	1.564 (df = 3; 105)	0.914 (df = 3; 188)	0.619 (df = 3; 188)	1.588 (df = 3; 150)	2.686** (df = 3; 150)	1.645 (df = 3; 105)	1.603 (df = 3; 105)	0.330 (df = 3; 188)	0.741 (df = 3; 188)	3.364 (df = 3; 150)	4.493 (df = 3; 150)	0.425 (df = 3; 105)	0.433 (df = 3; 105)	0.829 (df = 3; 188)	1.735 (df = 3; 188)	1.211 (df = 3; 150)	1.794 (df = 3; 150)	2.287 (df = 3; 105)	2.425 (df = 3; 105)	0.382 (df = 3; 188)	1.147 (df = 3; 188)	0.616 (df = 3; 150)	1.717 (df = 3; 150)	0.992 (df = 3; 105)	0.792 (df = 3; 105)	1.080 (df = 3; 188)	2.828 (df = 3; 188)
	Social Cognition	PMH on CD	0.001 (0.093)	-0.074 (0.109)	0.115 (0.13)	0.277* (0.154)	0.041 (0.077)	0.109 (0.086)	0.023 (0.093)	-0.019 (0.109)	0.081 (0.134)	0.290* (0.169)	0.033 (0.08)	0.113 (0.089)	0.086 (0.146)	-0.035 (0.304)	0.119 (0.171)	0.217 (0.161)	0.046 (0.111)	0.065 (0.119)	-1.276 (0.413)	-0.527 (0.787)	-0.139 (0.705)	-1.869 (1.616)	0.635 (0.353)	0.658 (0.445)	0.174 (0.33)	-0.054 (0.662)	0.071 (0.418)	0.437 (0.399)	0.146 (0.313)	0.314 (0.31)
		Moderator on CD	0.190* (0.101)	0.190* (0.101)	-0.022 (0.098)	-0.033 (0.097)	0.042 (0.078)	0.036 (0.078)	0.124 (0.106)	0.093 (0.108)	0.127 (0.127)	0.101 (0.13)	0.033 (0.088)	0.047 (0.087)	0.007 (0.115)	-0.006 (0.113)	-0.164 (0.132)	-0.158 (0.13)	-0.025 (0.096)	-0.032 (0.096)	0.224 (0.172)	0.2 (0.177)	-0.644 (0.282)	-0.224 (0.412)	-0.046 (0.173)	-0.141 (0.18)	-0.076 (0.17)	-0.082 (0.172)	0.178 (0.186)	0.178 (0.184)	0.14 (0.17)	0.134 (0.167)
		PMH controlling for moderator	0.012 (0.028)	0.034 (0.038)	-0.023 (0.036)	-0.048 (0.046)	0.002 (0.028)	-0.018 (0.03)	0.039 (0.035)	-0.01 (0.05)	-0.04 (0.053)	-0.077 (0.05)	0.007 (0.024)	-0.032 (0.03)	-0.086 (0.196)	-0.066 (0.399)	-0.085 (0.253)	-0.105 (0.241)	-0.024 (0.163)	0.039 (0.157)	1.236 (0.379)*	0.416 (0.703)	0.237 (0.671)	2.021 (0.323)	-0.559 (0.323)	-0.555 (0.423)	-0.119 (0.277)	-0.022 (0.55)	0.021 (0.344)	-0.22 (0.276)	-0.104 (0.276)	-0.211 (0.277)
		Observations	154	154	109	109	192	192	154	154	109	109	192	192	154	154	109	109	192	192	154	154	109	109	192	192	154	154	109	109	192	192
		R2 / Adjusted R2	0.027 / 0.008	0.033 / 0.013	0.012 / -0.016	0.035 / 0.008	0.003 / -0.012	0.011 / -0.005	0.015 / -0.005	0.006 / -0.014	0.019 / -0.009	0.048 / 0.021	0.003 / -0.013	0.015 / -0.001	0.002 / -0.018	0.001 / -0.019	0.021 / -0.007	0.036 / 0.008	0.002 / -0.014	0.007 / -0.008	0.075 / 0.057	0.012 / -0.008	0.053 / 0.026	0.076 / 0.05	0.018 / 0.002	0.016 / 0.001	0.004 / -0.016	0.002 / -0.017	0.014 / -0.014	0.034 / 0.007	0.005 / -0.011	0.013 / -0.003
		Residual Std. Error	3.386 (df = 150)	3.376 (df = 150)	3.442 (df = 105)	3.401 (df = 105)	3.189 (df = 188)	3.176 (df = 188)	3.408 (df = 150)	3.422 (df = 150)	3.430 (df = 105)	3.379 (df = 105)	3.189 (df = 188)	3.171 (df = 188)	0.693 (df = 150)	0.694 (df = 150)	0.683 (df = 105)	0.678 (df = 105)	0.662 (df = 188)	0.660 (df = 188)	0.667 (df = 150)	0.690 (df = 150)	0.672 (df = 105)	0.664 (df = 105)	0.656 (df = 188)	0.657 (df = 188)	0.693 (df = 150)	0.693 (df = 150)	0.686 (df = 105)	0.679 (df = 105)	0.661 (df = 188)	0.658 (df = 188)
		F Statistic	1.394 (df = 3; 150)	1.693 (df = 3; 150)	0.420 (df = 3; 105)	1.276 (df = 3; 105)	0.215 (df = 3; 188)	0.711 (df = 3; 188)	0.742 (df = 3; 150)	0.320 (df = 3; 150)	0.681 (df = 3; 105)	1.761 (df = 3; 105)	0.213 (df = 3; 188)	0.928 (df = 3; 188)	0.116 (df = 3; 150)	0.057 (df = 3; 150)	0.736 (df = 3; 105)	1.307 (df = 3; 105)	0.095 (df = 3; 188)	0.467 (df = 3; 188)	4.056 (df = 3; 150)	0.592 (df = 3; 150)	1.969 (df = 3; 105)	2.890 (df = 3; 105)	1.155 (df = 3; 188)	1.042 (df = 3; 188)	0.184 (df = 3; 150)	0.123 (df = 3; 150)	0.511 (df = 3; 105)	1.248 (df = 3; 105)	0.314 (df = 3; 188)	0.814 (df = 3; 188)
	Social Communication	PMH on CD	-0.101 (0.139)	0.086 (0.161)	-0.128 (0.19)	0.182 (0.226)	-0.027 (0.119)	0.118 (0.134)	-0.063 (0.139)	0.267* (0.161)	-0.212 (0.191)	0.229 (0.241)	-0.054 (0.122)	0.114 (0.139)	0.046 (0.048)	0.086 (0.1)	0.041 (0.064)	0.053 (0.062)	0.036 (0.04)	0.066 (0.043)	-0.194 (0.141)	-0.229 (0.26)	0.218 (0.256)	0.938 (0.592)	0.255 (0.126)	0.139 (0.16)	0.057 (0.109)	-0.0005 (0.218)	-0.248 (0.158)	-0.144 (0.153)	-0.03 (0.113)	0.015 (0.113)
		Moderator on CD	0.354** (0.152)	0.254* (0.15)	0.068 (0.143)	0.042 (0.142)	0.250** (0.121)	0.236* (0.12)	0.313* (0.158)	0.366** (0.159)	0.342* (0.182)	0.327* (0.186)	0.328** (0.135)	0.259* (0.135)	0.051 (0.038)	0.05 (0.037)	-0.048 (0.049)	-0.036 (0.05)	-0.016 (0.034)	-0.014 (0.034)	0.068 (0.058)	0.064 (0.059)	-0.381 (0.103)	-0.563 (0.151)	-0.083 (0.062)	-0.116 (0.065)	-0.065 (0.056)	-0.067 (0.057)	0.039 (0.07)	0.04 (0.07)	0.012 (0.061)	0.011 (0.061)
		PMH controlling for moderator	-0.022 (0.042)	0.116** (0.056)	-0.0003 (0.052)	-0.065 (0.067)	0.012 (0.043)	0.045 (0.047)	0.002 (0.052)	0.082 (0.074)	-0.118 (0.076)	-0.197*** (0.071)	-0.06 (0.037)	-0.043 (0.046)	-0.081 (0.064)	-0.133 (0.131)	-0.186 (0.095)	-0.097 (0.092)	-0.112 (0.058)	-0.082 (0.057)	0.175 (0.129)	0.214 (0.232)	-0.245 (0.244)	-0.933 (0.115)	-0.251 (0.115)	-0.12 (0.152)	-0.056 (0.091)	-0.001 (0.181)	0.179 (0.13)	0.134 (0.1)	0.014 (0.1)	0.002 (0.1)
		Observations	154	154	109	109	192	192	154	154	109	109	192	192	154	154	109	109	192	192	154	154	109	109	192	192	154	154	109	109	192	192
		R2 / Adjusted R2	0.037 / 0.018	0.065 / 0.047	0.006 / -0.022	0.014 / -0.014	0.022 / 0.007	0.032 / 0.016	0.028 / 0.008	0.047 / 0.028	0.046 / 0.019	0.083 / 0.057	0.036 / 0.02	0.028 / 0.012	0.022 / 0.003	0.019 / -0.001	0.047 / 0.02	0.015 / -0.013	0.021 / 0.006	0.014 / -0.002	0.021 / 0.001	0.014 / -0.006	0.131 / 0.106	0.139 / 0.114	0.04 / 0.024	0.019 / 0.004	0.012 / -0.008	0.009 / -0.01	0.027 / -0.001	0.014 / -0.014	0.002 / -0.014	0.002 / -0.014
		Residual Std. Error	5.076 (df = 150)	5.001 (df = 150)	5.019 (df = 105)	4.998 (df = 105)	4.941 (df = 188)	4.917 (df = 188)	5.100 (df = 150)	5.049 (df = 150)	4.917 (df = 105)	4.821 (df = 105)	4.907 (df = 188)	4.927 (df = 188)	0.227 (df = 150)	0.227 (df = 150)	0.256 (df = 105)	0.260 (df = 105)	0.236 (df = 188)	0.237 (df = 188)	0.227 (df = 150)	0.228 (df = 150)	0.244 (df = 105)	0.243 (df = 105)	0.234 (df = 188)	0.237 (df = 188)	0.228 (df = 150)	0.228 (df = 150)	0.258 (df = 105)	0.260 (df = 105)	0.239 (df = 188)	0.239 (df = 188)
		F Statistic	1.913 (df = 3; 150)	3.489** (df = 3; 150)	0.208 (df = 3; 105)	0.507 (df = 3; 105)	1.436 (df = 3; 188)	2.054 (df = 3; 188)	1.433 (df = 3; 150)	2.487* (df = 3; 150)	1.695 (df = 3; 105)	3.164** (df = 3; 105)	2.324* (df = 3; 188)	1.789 (df = 3; 188)	1.141 (df = 3; 150)	0.958 (df = 3; 150)	1.738 (df = 3; 105)	0.542 (df = 3; 105)	1.372 (df = 3; 188)	0.882 (df = 3; 188)	1.047 (df = 3; 150)	0.693 (df = 3; 150)	5.290 (df = 3; 105)	5.635 (df = 3; 105)	2.591 (df = 3; 188)	1.236 (df = 3; 188)	0.616 (df = 3; 150)	0.477 (df = 3; 150)	0.964 (df = 3; 105)	0.488 (df = 3; 105)	0.108 (df = 3; 188)	0.145 (df = 3; 188)
	Social Motivation	PMH on CD	-0.098 (0.106)	0.105 (0.125)	0.197 (0.129)	0.143 (0.156)	0.039 (0.09)	0.081 (0.101)	-0.065 (0.107)	0.252** (0.124)	0.164 (0.133)	0.146 (0.17)	0.016 (0.094)	0.067 (0.107)	0.052 (0.051)	0.177 (0.106)	0.130 (0.057)	0.054 (0.055)	0.06 (0.04)	0.117 (0.043)	-0.222 (0.15)	-0.245 (0.277)	-0.33 (0.239)	0.294 (0.563)	0.076 (0.13)	0.034 (0.163)	0.012 (0.115)	0.216 (0.229)	-0.106 (0.14)	-0.072 (0.136)	0.101 (0.113)	-0.078 (0.112)
		Moderator on CD	0.340*** (0.116)	0.273** (0.115)	0.094 (0.097)	0.1 (0.098)	0.313*** (0.091)	0.312*** (0.091)	0.257** (0.122)	0.291** (0.122)	0.173 (0.126)	0.233* (0.131)	0.267** (0.104)	0.217** (0.104)	0.034 (0.04)	0.038 (0.039)	-0.009 (0.044)	-0.007 (0.045)	0.003 (0.035)	0.0005 (0.034)	-0.001 (0.062)	-0.006 (0.062)	-0.142 (0.096)	-0.175 (0.144)	0.03 (0.064)	0.029 (0.066)	-0.117 (0.059)	-0.122 (0.059)	-0.061 (0.062)	-0.056 (0.063)	-0.097 (0.062)	-0.104 (0.061)
		PMH controlling for moderator	-0.013 (0.032)	0.059 (0.043)	-0.007 (0.036)	0.011 (0.046)	-0.018 (0.032)	0.023 (0.036)	0.046 (0.04)	0.097* (0.057)	-0.008 (0.053)	-0.082 (0.05)	-0.047 (0.028)	-0.01 (0.035)	-0.119 (0.068)	-0.199 (0.139)	-0.160 (0.085)	-0.033 (0.083)	-0.112 (0.059)	-0.157 (0.056)	0.19 (0.138)	0.279 (0.247)	0.377 (0.227)	-0.257 (0.118)	-0.065 (0.118)	-0.007 (0.155)	-0.027 (0.096)	-0.145 (0.19)	0.143 (0.115)	0.095 (0.1)	-0.082 (0.1)	0.097 (0.1)
		Observations	154	154	109	109	192	192	154	154	109	109	192	192	154	154	109	109	192	192	154	154	109	109	192	192	154	154	109	109	192	192
		R2 / Adjusted R2	0.057 / 0.038	0.071 / 0.052	0.034 / 0.006	0.021 / -0.007	0.064 / 0.049	0.068 / 0.053	0.034 / 0.015	0.06 / 0.041	0.042 / 0.015	0.054 / 0.027	0.042 / 0.026	0.03 / 0.014	0.026 / 0.007	0.024 / 0.004	0.05 / 0.022	0.01 / -0.018	0.019 / 0.004	0.044 / 0.029	0.015 / -0.005	0.013 / -0.007	0.06 / 0.033	0.026 / -0.002	0.003 / -0.013	0.006 / -0.01	0.029 / 0.009	0.033 / 0.014	0.04 / 0.013	0.023 / -0.005	0.019 / 0.004	0.025 / 0.009
		Residual Std. Error	3.887 (df = 150)	3.858 (df = 150)	3.421 (df = 105)	3.444 (df = 105)	3.723 (df = 188)	3.715 (df = 188)	3.932 (df = 150)	3.880 (df = 150)	3.406 (df = 105)	3.385 (df = 105)	3.767 (df = 188)	3.790 (df = 188)	0.241 (df = 150)	0.241 (df = 150)	0.229 (df = 105)	0.233 (df = 105)	0.239 (df = 188)	0.236 (df = 188)	0.242 (df = 150)	0.243 (df = 150)	0.227 (df = 105)	0.231 (df = 105)	0.241 (df = 188)	0.240 (df = 188)	0.241 (df = 150)	0.240 (df = 150)	0.230 (df = 105)	0.232 (df = 105)	0.239 (df = 188)	0.238 (df = 188)
		F Statistic	3.005** (df = 3; 150)	3.793** (df = 3; 150)	1.215 (df = 3; 105)	0.745 (df = 3; 105)	4.282*** (df = 3; 188)	4.548*** (df = 3; 188)	1.785 (df = 3; 150)	3.176** (df = 3; 150)	1.544 (df = 3; 105)	1.985 (df = 3; 105)	2.720** (df = 3; 188)	1.937 (df = 3; 188)	1.344 (df = 3; 150)	1.230 (df = 3; 150)	1.823 (df = 3; 105)	0.360 (df = 3; 105)	1.238 (df = 3; 188)	2.910 (df = 3; 188)	0.755 (df = 3; 150)	0.655 (df = 3; 150)	2.240 (df = 3; 105)	0.936 (df = 3; 105)	0.178 (df = 3; 188)	0.363 (df = 3; 188)	1.472 (df = 3; 150)	1.721 (df = 3; 150)	1.469 (df = 3; 105)	0.836 (df = 3; 105)	1.235 (df = 3; 188)	1.579 (df = 3; 188)
	Repetitive Behavior (RRB)	PMH on CD	0.017 (0.082)	0.164* (0.092)	0.011 (0.113)	0.042 (0.135)	0.031 (0.074)	0.112 (0.084)	0.04 (0.083)	0.272*** (0.095)	-0.013 (0.115)	0.016 (0.149)	0.029 (0.077)	0.112 (0.087)	0.006 (0.06)	0.063 (0.124)	0.024 (0.077)	-0.002 (0.074)	-0.041 (0.05)	-0.0005 (0.054)	-0.325 (0.174)	-0.730 (0.315)	-0.218 (0.326)	0.407 (0.756)	-0.16 (0.16)	0.216 (0.201)	-0.166 (0.134)	-0.156 (0.27)	-0.094 (0.19)	-0.163 (0.182)	-0.297 (0.14)	-0.001 (0.14)
		Moderator on CD	0.167* (0.09)	0.105 (0.085)	0.038 (0.085)	0.036 (0.085)	0.052 (0.075)	0.039 (0.075)	0.024 (0.095)	0.022 (0.094)	0.114 (0.11)	0.1 (0.115)	0.011 (0.085)	0.022 (0.084)	0.001 (0.047)	-0.001 (0.046)	-0.034 (0.06)	-0.028 (0.06)	0.056 (0.043)	0.054 (0.043)	-0.02 (0.072)	-0.03 (0.071)	0.108 (0.13)	0.025 (0.193)	-0.012 (0.079)	-0.022 (0.081)	-0.001 (0.069)	0.018 (0.07)	-0.059 (0.084)	-0.058 (0.084)	0.02 (0.076)	0.042 (0.076)
		PMH controlling for moderator	0.027 (0.025)	0.110*** (0.032)	-0.013 (0.031)	-0.013 (0.04)	0.049* (0.027)	0.022 (0.03)	0.028 (0.031)	0.014 (0.044)	-0.041 (0.046)	-0.021 (0.044)	0.037 (0.023)	0.009 (0.029)	0.03 (0.08)	0.063 (0.163)	-0.122 (0.115)	-0.054 (0.111)	0.077 (0.073)	0.048 (0.071)	0.326 (0.159)	0.766 (0.282)	0.182 (0.31)	-0.426 (0.146)	0.141 (0.146)	-0.181 (0.191)	0.165 (0.113)	0.223 (0.224)	0.058 (0.156)	0.119 (0.123)	0.261 (0.123)	0.028 (0.125)
		Observations	154	154	109	109	192	192	154	154	109	109	192	192	154	154	109	109	192	192	154	154	109	109	192	192	154	154	109	109	192	192
		R2 / Adjusted R2	0.037 / 0.018	0.141 / 0.124	0.004 / -0.025	0.004 / -0.025	0.022 / 0.006	0.016 / 0.0002	0.007 / -0.013	0.053 / 0.034	0.014 / -0.014	0.009 / -0.019	0.018 / 0.002	0.013 / -0.003	0.003 / -0.017	0.011 / -0.009	0.015 / -0.013	0.006 / -0.022	0.015 / -0.001	0.014 / -0.002	0.03 / 0.011	0.058 / 0.039	0.012 / -0.016	0.011 / -0.017	0.005 / -0.011	0.008 / -0.007	0.016 / -0.004	0.017 / -0.003	0.008 / -0.02	0.013 / -0.015	0.026 / 0.01	0.006 / -0.01
		Residual Std. Error	3.005 (df = 150)	2.839 (df = 150)	2.979 (df = 105)	2.979 (df = 105)	3.066 (df = 188)	3.076 (df = 188)	3.051 (df = 150)	2.981 (df = 150)	2.964 (df = 105)	2.971 (df = 105)	3.073 (df = 188)	3.081 (df = 188)	0.284 (df = 150)	0.283 (df = 150)	0.310 (df = 105)	0.311 (df = 105)	0.296 (df = 188)	0.296 (df = 188)	0.280 (df = 150)	0.276 (df = 150)	0.310 (df = 105)	0.310 (df = 105)	0.298 (df = 188)	0.297 (df = 188)	0.282 (df = 150)	0.282 (df = 150)	0.311 (df = 105)	0.310 (df = 105)	0.295 (df = 188)	0.298 (df = 188)
		F Statistic	1.928 (df = 3; 150)	8.189*** (df = 3; 150)	0.133 (df = 3; 105)	0.129 (df = 3; 105)	1.408 (df = 3; 188)	1.010 (df = 3; 188)	0.358 (df = 3; 150)	2.774** (df = 3; 150)	0.496 (df = 3; 105)	0.313 (df = 3; 105)	1.117 (df = 3; 188)	0.811 (df = 3; 188)	0.156 (df = 3; 150)	0.567 (df = 3; 150)	0.540 (df = 3; 105)	0.214 (df = 3; 105)	0.925 (df = 3; 188)	0.902 (df = 3; 188)	1.556 (df = 3; 150)	3.054 (df = 3; 150)	0.439 (df = 3; 105)	0.389 (df = 3; 105)	0.331 (df = 3; 188)	0.531 (df = 3; 188)	0.821 (df = 3; 150)	0.857 (df = 3; 150)	0.296 (df = 3; 105)	0.452 (df = 3; 105)	1.640 (df = 3; 188)	0.354 (df = 3; 188)
